# Supplementary material for: (3aR*,6S*,7S*,7aR*)-2-(4-Methoxy­benz­yl)-7-(4-nitro­phen­yl)-6-phenyl-3a,6,7,7a-tetra­hydro­isoindolin-1-one
Source: Acta Crystallogr Sect E Struct Rep Online. 2010 May 19;66(Pt 6):o1387. doi: 10.1107/S1600536810017010 (PMC2979435; doi:10.1107/S1600536810017010)
Supplement: Supplementary file 1 [file e-66-o1387-sup1.cif]

##############################################################################
###                                                                        ###
###        Electronic paper (Acta Crystallographica Section E)             ###
###                                                                        ###
##############################################################################
#                                                                            #
# This CIF contains the data in a paper accepted for publication in Acta     #
# Crystallographica Section E. It conforms to the requirements of Notes      #
# for Authors for Section E, and has been peer reviewed under the auspices   #
# of the IUCr Commission on Journals.                                        #
#                                                                            #
# Full details of the Crystallographic Information File format               #
# are given in the paper "The Crystallographic Information File (CIF):       #
# a New Standard Archive File for Crystallography" by S. R. Hall, F. H.      #
# Allen and I. D. Brown [Acta Cryst. (1991), A47, 655-685].                  #
#                                                                            #
# The current version of the core CIF dictionary is obtainable from          #
# ftp://ftp.iucr.org/pub/cif_core.dic. The current version number is 2.4.    #
#                                                                            #
# Software is freely available for graphical display of the structure(s) in  #
# this CIF.  For information consult the CIF home page http://www.iucr.org/  #
# cif/home.html                                                              #
#                                                                            #
# This file may be used for bona fide research purposes within the           #
# scientific community so long as proper attribution is given to the journal # 
# article from which it was obtained.                                        #
#                                                                            #
##############################################################################
                                             
data_I
_audit_creation_method     SHELXL-97
_chemical_name_systematic
;
(3a<i>R</i>*,6<i>S</i>*,7<i>S</i>*,7a<i>R</i>*)-2-(4-Methoxybenzyl)-7-
(4-nitrophenyl)-6-phenyl-3a,6,7,7a-tetrahydroisoindolin-1-one
;
_chemical_name_common     ?
_chemical_formula_moiety     'C28 H26 N2 O4'
_chemical_formula_sum     'C28 H26 N2 O4'
_chemical_formula_iupac     'C28 H26 N2 O4'
_chemical_formula_weight     454.51
_chemical_melting_point     ?
_symmetry_cell_setting     triclinic
_symmetry_space_group_name_H-M     'P -1'
_symmetry_space_group_name_Hall     '-P 1'
loop_
    _symmetry_equiv_pos_as_xyz
    'x, y, z'
    '-x, -y, -z'
_cell_length_a     5.4369(4)
_cell_length_b     12.2662(7)
_cell_length_c     18.1490(10)
_cell_angle_alpha     79.6330(10)
_cell_angle_beta     84.036(2)
_cell_angle_gamma     80.325(2)
_cell_volume     1170.25(13)
_cell_formula_units_Z     2
_cell_measurement_reflns_used     7298
_cell_measurement_theta_min     3.1
_cell_measurement_theta_max     27.4
_cell_measurement_temperature     296.0(10)
_exptl_crystal_description     'block'
_exptl_crystal_colour     'colorless'
_exptl_crystal_size_max     0.37
_exptl_crystal_size_mid     0.31
_exptl_crystal_size_min     0.18
_exptl_crystal_density_diffrn     1.290
_exptl_crystal_density_meas     ?
_exptl_crystal_density_method     'not measured'
_exptl_crystal_F_000     480
_exptl_absorpt_coefficient_mu     0.087
_exptl_absorpt_correction_type     multi-scan
_exptl_absorpt_process_details     '(ABSCOR; Higashi, 1995)'
_exptl_absorpt_correction_T_min     0.9666
_exptl_absorpt_correction_T_max     0.9846
_exptl_special_details
;
;
_diffrn_ambient_temperature     296.0(10)
_diffrn_radiation_type     MoK\a
_diffrn_radiation_wavelength     0.71073
_diffrn_radiation_source     'rotating anode'
_diffrn_radiation_monochromator     graphite
_diffrn_measurement_device_type     'Rigaku R-AXIS RAPID'
_diffrn_measurement_method     \w
_diffrn_detector_area_resol_mean     10.00
_diffrn_reflns_number     11469
_diffrn_reflns_av_R_equivalents     0.0243
_diffrn_reflns_av_sigmaI/netI     0.0348
_diffrn_reflns_theta_min     3.07
_diffrn_reflns_theta_max     27.42
_diffrn_reflns_theta_full     27.42
_diffrn_measured_fraction_theta_max     0.992
_diffrn_measured_fraction_theta_full     0.992
_diffrn_reflns_limit_h_min     -7
_diffrn_reflns_limit_h_max     7
_diffrn_reflns_limit_k_min     -15
_diffrn_reflns_limit_k_max     15
_diffrn_reflns_limit_l_min     -23
_diffrn_reflns_limit_l_max     23
_diffrn_standards_number     .
_diffrn_standards_interval_count     .
_diffrn_standards_interval_time     .
_diffrn_standards_decay_%     ?
_refine_special_details
;
Refinement of <i>F</i>^2^ against ALL reflections. The weighted <i>R</i>-factor
wR and goodness of fit <i>S</i> are based on <i>F</i>^2^, conventional
<i>R</i>-factors <i>R</i> are based on <i>F</i>, with <i>F</i> set to zero for
negative <i>F</i>^2^. The threshold expression of <i>F</i>^2^ >
\s(<i>F</i>^2^) is used only for calculating <i>R</i>-factors(gt) etc. and is
not relevant to the choice of reflections for refinement. <i>R</i>-factors
based on <i>F</i>^2^ are statistically about twice as large as those based on
<i>F</i>, and <i>R</i>- factors based on ALL data will be even larger.
;
_reflns_number_total     5285
_reflns_number_gt     3402
_reflns_threshold_expression     I>2\s(I)
_refine_ls_structure_factor_coef     Fsqd
_refine_ls_matrix_type     full
_refine_ls_R_factor_all     0.0749
_refine_ls_R_factor_gt     0.0418
_refine_ls_wR_factor_gt     0.0929
_refine_ls_wR_factor_ref     0.1225
_refine_ls_goodness_of_fit_ref     1.006
_refine_ls_restrained_S_all     1.006
_refine_ls_number_reflns     5285
_refine_ls_number_parameters     309
_refine_ls_number_restraints     0
_refine_ls_hydrogen_treatment     constr
_refine_ls_weighting_scheme     calc
_refine_ls_weighting_details
         'calc w=1/[\s^2^(Fo^2^)+(0.0410P)^2^+0.4229P] where P=(Fo^2^+2Fc^2^)/3'
_atom_sites_solution_hydrogens     difmap
_atom_sites_solution_primary     direct
_atom_sites_solution_secondary     difmap
_refine_ls_shift/su_max     ?
_refine_ls_shift/su_max_lt     0.001
_refine_ls_shift/su_mean     0.000
_refine_diff_density_max     0.232
_refine_diff_density_min     -0.222
_refine_ls_extinction_method     'SHELXL97 (Sheldrick, 2008)'
_refine_ls_extinction_coef     0.030(2)
_refine_ls_extinction_expression
                                    'Fc*=kFc[1+0.001xFc^2^\l^3^/sin(2\q)]^-1/4^'
loop_
    _atom_type_symbol
    _atom_type_description
    _atom_type_scat_dispersion_real
    _atom_type_scat_dispersion_imag
    _atom_type_scat_source
    'C' 'C' 0.0033 0.0016
                         'International Tables Vol C Tables 4.2.6.8 and 6.1.1.4'
    'H' 'H' 0.0000 0.0000
                         'International Tables Vol C Tables 4.2.6.8 and 6.1.1.4'
    'N' 'N' 0.0061 0.0033
                         'International Tables Vol C Tables 4.2.6.8 and 6.1.1.4'
    'O' 'O' 0.0106 0.0060
                         'International Tables Vol C Tables 4.2.6.8 and 6.1.1.4'
_computing_data_collection     'PROCESS-AUTO (Rigaku, 2006)'
_computing_cell_refinement     'PROCESS-AUTO (Rigaku, 2006)'
_computing_data_reduction     'CrystalStructure (Rigaku, 2007)'
_computing_structure_solution     'SHELXS97 (Sheldrick, 2008)'
_computing_structure_refinement     'SHELXL97 (Sheldrick, 2008)'
_computing_molecular_graphics     'ORTEP-3 (Farrugia, 1997)'
_computing_publication_material     'WinGX (Farrugia, 1999)'
loop_
    _atom_site_type_symbol
    _atom_site_label
    _atom_site_fract_x
    _atom_site_fract_y
    _atom_site_fract_z
    _atom_site_U_iso_or_equiv
    _atom_site_adp_type
    _atom_site_calc_flag
    _atom_site_refinement_flags
    _atom_site_occupancy
    _atom_site_disorder_assembly
    _atom_site_disorder_group
    O O1 0.3920(3) 0.60330(10) 0.32284(8) 0.0562(4) Uani d . 1 . .
    C C3 -0.0091(3) 0.63563(13) 0.20272(9) 0.0372(4) Uani d . 1 . .
    H H3 -0.1434 0.6128 0.2396 0.045 Uiso calc R 1 . .
    C C9 0.0145(3) 0.75414(13) 0.21103(9) 0.0354(4) Uani d . 1 . .
    O O4 -0.0827(3) 0.11519(11) 0.56486(8) 0.0626(4) Uani d . 1 . .
    C C10 -0.1747(3) 0.81473(14) 0.25156(10) 0.0437(4) Uani d . 1 . .
    H H10 -0.3107 0.7810 0.2743 0.052 Uiso calc R 1 . .
    C C4 -0.0937(3) 0.62877(14) 0.12304(10) 0.0403(4) Uani d . 1 . .
    H H4 -0.2705 0.6622 0.1227 0.048 Uiso calc R 1 . .
    C C2 0.2183(3) 0.54638(12) 0.21746(9) 0.0345(4) Uani d . 1 . .
    H H2 0.3394 0.5560 0.1738 0.041 Uiso calc R 1 . .
    N N1 0.4524(3) 0.42079(11) 0.30303(8) 0.0451(4) Uani d . 1 . .
    C C13 0.2321(3) 0.91472(14) 0.18609(10) 0.0422(4) Uani d . 1 . .
    H H13 0.3688 0.9486 0.1643 0.051 Uiso calc R 1 . .
    C C14 0.2179(3) 0.80600(13) 0.17894(10) 0.0410(4) Uani d . 1 . .
    H H14 0.3471 0.7665 0.1521 0.049 Uiso calc R 1 . .
    C C25 0.0719(4) 0.18191(15) 0.52078(10) 0.0463(4) Uani d . 1 . .
    C C11 -0.1642(4) 0.92434(15) 0.25872(11) 0.0510(5) Uani d . 1 . .
    H H11 -0.2930 0.9648 0.2851 0.061 Uiso calc R 1 . .
    C C12 0.0403(3) 0.97220(13) 0.22604(10) 0.0429(4) Uani d . 1 . .
    C C15 0.0421(3) 0.69472(14) 0.05692(10) 0.0417(4) Uani d . 1 . .
    C C1 0.3594(3) 0.53126(13) 0.28773(9) 0.0391(4) Uani d . 1 . .
    C C26 0.0549(4) 0.29610(15) 0.51910(11) 0.0532(5) Uani d . 1 . .
    H H26 -0.0676 0.3333 0.5494 0.064 Uiso calc R 1 . .
    C C5 -0.0810(3) 0.50875(15) 0.11146(11) 0.0454(4) Uani d . 1 . .
    H H5 -0.1559 0.4971 0.0703 0.054 Uiso calc R 1 . .
    C C7 0.1409(3) 0.43048(13) 0.22418(10) 0.0415(4) Uani d . 1 . .
    H H7 0.0091 0.4250 0.2652 0.050 Uiso calc R 1 . .
    C C22 0.4095(3) 0.30153(14) 0.42622(10) 0.0444(4) Uani d . 1 . .
    C C6 0.0281(3) 0.41877(15) 0.15518(11) 0.0473(4) Uani d . 1 . .
    H H6 0.0342 0.3481 0.1427 0.057 Uiso calc R 1 . .
    N N2 0.0562(4) 1.08752(13) 0.23437(11) 0.0613(5) Uani d . 1 . .
    C C27 0.2232(4) 0.35445(15) 0.47165(11) 0.0531(5) Uani d . 1 . .
    H H27 0.2107 0.4313 0.4703 0.064 Uiso calc R 1 . .
    C C24 0.2572(4) 0.12738(15) 0.47615(11) 0.0541(5) Uani d . 1 . .
    H H24 0.2693 0.0505 0.4774 0.065 Uiso calc R 1 . .
    O O2 -0.1207(4) 1.14155(13) 0.26491(12) 0.0936(6) Uani d . 1 . .
    C C23 0.4236(4) 0.18681(15) 0.42990(11) 0.0518(5) Uani d . 1 . .
    H H23 0.5482 0.1491 0.4005 0.062 Uiso calc R 1 . .
    C C8 0.3733(4) 0.35368(14) 0.25297(11) 0.0486(5) Uani d . 1 . .
    H H8A 0.3336 0.2824 0.2802 0.058 Uiso calc R 1 . .
    H H8B 0.4999 0.3405 0.2124 0.058 Uiso calc R 1 . .
    O O3 0.2473(4) 1.12510(13) 0.20977(13) 0.0982(7) Uani d . 1 . .
    C C20 0.2721(4) 0.65034(17) 0.02460(10) 0.0491(4) Uani d . 1 . .
    H H20 0.3444 0.5777 0.0433 0.059 Uiso calc R 1 . .
    C C21 0.5791(4) 0.36794(16) 0.37105(11) 0.0507(5) Uani d . 1 . .
    H H21A 0.6282 0.4253 0.3944 0.061 Uiso calc R 1 . .
    H H21B 0.7294 0.3185 0.3575 0.061 Uiso calc R 1 . .
    C C16 -0.0606(4) 0.80281(17) 0.02643(12) 0.0608(5) Uani d . 1 . .
    H H16 -0.2147 0.8347 0.0465 0.073 Uiso calc R 1 . .
    C C28 -0.2937(4) 0.16809(19) 0.60542(12) 0.0601(5) Uani d . 1 . .
    H H28A -0.2378 0.2032 0.6425 0.090 Uiso calc R 1 . .
    H H28B -0.3949 0.1130 0.6297 0.090 Uiso calc R 1 . .
    H H28C -0.3906 0.2238 0.5714 0.090 Uiso calc R 1 . .
    C C19 0.3949(5) 0.7124(2) -0.03484(12) 0.0679(6) Uani d . 1 . .
    H H19 0.5496 0.6816 -0.0551 0.081 Uiso calc R 1 . .
    C C17 0.0632(6) 0.8639(2) -0.03356(14) 0.0801(8) Uani d . 1 . .
    H H17 -0.0087 0.9362 -0.0533 0.096 Uiso calc R 1 . .
    C C18 0.2906(6) 0.8187(2) -0.06392(14) 0.0814(8) Uani d . 1 . .
    H H18 0.3733 0.8601 -0.1040 0.098 Uiso calc R 1 . .
loop_
    _atom_site_aniso_label
    _atom_site_aniso_U_11
    _atom_site_aniso_U_22
    _atom_site_aniso_U_33
    _atom_site_aniso_U_12
    _atom_site_aniso_U_13
    _atom_site_aniso_U_23
    O1 0.0704(9) 0.0431(7) 0.0610(8) -0.0104(6) -0.0178(7) -0.0151(6)
    C3 0.0321(9) 0.0353(8) 0.0455(9) -0.0097(7) 0.0068(7) -0.0113(7)
    C9 0.0323(9) 0.0350(8) 0.0391(9) -0.0052(6) 0.0006(7) -0.0089(7)
    O4 0.0693(10) 0.0519(8) 0.0665(9) -0.0207(7) 0.0211(7) -0.0142(7)
    C10 0.0363(9) 0.0427(9) 0.0534(10) -0.0074(7) 0.0062(8) -0.0157(8)
    C4 0.0284(9) 0.0415(9) 0.0527(10) -0.0055(7) -0.0021(7) -0.0126(8)
    C2 0.0352(9) 0.0305(8) 0.0378(8) -0.0085(6) 0.0042(7) -0.0062(7)
    N1 0.0567(10) 0.0342(7) 0.0440(8) -0.0094(7) -0.0054(7) -0.0021(6)
    C13 0.0399(10) 0.0366(8) 0.0505(10) -0.0101(7) -0.0004(8) -0.0058(8)
    C14 0.0325(9) 0.0373(8) 0.0536(10) -0.0056(7) 0.0066(7) -0.0143(8)
    C25 0.0514(11) 0.0427(9) 0.0447(10) -0.0115(8) 0.0029(8) -0.0067(8)
    C11 0.0441(11) 0.0470(10) 0.0634(12) -0.0027(8) 0.0085(9) -0.0240(9)
    C12 0.0482(11) 0.0302(8) 0.0516(10) -0.0028(7) -0.0070(8) -0.0116(8)
    C15 0.0423(10) 0.0425(9) 0.0439(9) -0.0097(7) -0.0091(8) -0.0105(8)
    C1 0.0404(10) 0.0347(8) 0.0430(9) -0.0122(7) 0.0042(7) -0.0065(7)
    C26 0.0549(12) 0.0434(10) 0.0580(12) -0.0023(9) 0.0089(9) -0.0120(9)
    C5 0.0419(10) 0.0475(10) 0.0535(10) -0.0161(8) -0.0042(8) -0.0175(9)
    C7 0.0470(10) 0.0330(8) 0.0467(10) -0.0144(7) 0.0051(8) -0.0093(7)
    C22 0.0454(11) 0.0403(9) 0.0446(10) -0.0052(8) -0.0064(8) 0.0014(8)
    C6 0.0497(11) 0.0393(9) 0.0590(11) -0.0180(8) 0.0013(9) -0.0175(9)
    N2 0.0682(12) 0.0380(8) 0.0807(13) -0.0074(8) -0.0033(10) -0.0200(9)
    C27 0.0619(13) 0.0339(9) 0.0602(12) -0.0049(8) 0.0016(10) -0.0055(9)
    C24 0.0660(13) 0.0351(9) 0.0590(12) -0.0079(9) 0.0096(10) -0.0097(9)
    O2 0.0970(14) 0.0506(9) 0.1350(16) -0.0010(9) 0.0198(12) -0.0457(10)
    C23 0.0573(12) 0.0421(10) 0.0519(11) -0.0028(8) 0.0080(9) -0.0081(9)
    C8 0.0625(12) 0.0324(8) 0.0509(11) -0.0080(8) -0.0036(9) -0.0069(8)
    O3 0.0893(13) 0.0558(9) 0.1607(19) -0.0331(9) 0.0210(13) -0.0445(11)
    C20 0.0476(11) 0.0564(11) 0.0470(10) -0.0139(9) -0.0005(8) -0.0146(9)
    C21 0.0492(11) 0.0485(10) 0.0512(11) -0.0102(8) -0.0058(9) 0.0035(9)
    C16 0.0701(14) 0.0524(11) 0.0585(12) -0.0043(10) -0.0128(11) -0.0055(10)
    C28 0.0536(13) 0.0750(14) 0.0512(12) -0.0146(10) 0.0070(10) -0.0106(10)
    C19 0.0690(15) 0.0910(17) 0.0500(12) -0.0321(13) 0.0083(11) -0.0174(12)
    C17 0.121(2) 0.0580(13) 0.0596(14) -0.0195(14) -0.0225(15) 0.0097(11)
    C18 0.106(2) 0.0889(18) 0.0527(14) -0.0455(17) -0.0008(14) 0.0034(13)
_geom_special_details
;
All esds (except the esd in the dihedral angle between two l.s. planes) are
estimated using the full covariance matrix. The cell esds are taken into
account individually in the estimation of esds in distances, angles and
torsion angles; correlations between esds in cell parameters are only used
when they are defined by crystal symmetry. An approximate (isotropic)
treatment of cell esds is used for estimating esds involving l.s. planes.
;
loop_
    _geom_bond_atom_site_label_1
    _geom_bond_atom_site_label_2
    _geom_bond_site_symmetry_2
    _geom_bond_distance
    _geom_bond_publ_flag
    O1 C1 . 1.2235(19) ?
    C3 C9 . 1.516(2) ?
    C3 C2 . 1.519(2) ?
    C3 C4 . 1.583(2) ?
    C3 H3 . 0.9800 ?
    C9 C10 . 1.391(2) ?
    C9 C14 . 1.392(2) ?
    O4 C25 . 1.368(2) ?
    O4 C28 . 1.423(2) ?
    C10 C11 . 1.385(2) ?
    C10 H10 . 0.9300 ?
    C4 C5 . 1.513(2) ?
    C4 C15 . 1.519(2) ?
    C4 H4 . 0.9800 ?
    C2 C1 . 1.523(2) ?
    C2 C7 . 1.530(2) ?
    C2 H2 . 0.9800 ?
    N1 C1 . 1.354(2) ?
    N1 C8 . 1.469(2) ?
    N1 C21 . 1.469(2) ?
    C13 C12 . 1.375(2) ?
    C13 C14 . 1.378(2) ?
    C13 H13 . 0.9300 ?
    C14 H14 . 0.9300 ?
    C25 C26 . 1.383(2) ?
    C25 C24 . 1.385(3) ?
    C11 C12 . 1.375(2) ?
    C11 H11 . 0.9300 ?
    C12 N2 . 1.467(2) ?
    C15 C16 . 1.388(3) ?
    C15 C20 . 1.392(3) ?
    C26 C27 . 1.387(3) ?
    C26 H26 . 0.9300 ?
    C5 C6 . 1.328(3) ?
    C5 H5 . 0.9300 ?
    C7 C6 . 1.489(2) ?
    C7 C8 . 1.522(3) ?
    C7 H7 . 0.9800 ?
    C22 C23 . 1.386(2) ?
    C22 C27 . 1.388(3) ?
    C22 C21 . 1.511(2) ?
    C6 H6 . 0.9300 ?
    N2 O2 . 1.216(2) ?
    N2 O3 . 1.217(2) ?
    C27 H27 . 0.9300 ?
    C24 C23 . 1.378(3) ?
    C24 H24 . 0.9300 ?
    C23 H23 . 0.9300 ?
    C8 H8A . 0.9700 ?
    C8 H8B . 0.9700 ?
    C20 C19 . 1.384(3) ?
    C20 H20 . 0.9300 ?
    C21 H21A . 0.9700 ?
    C21 H21B . 0.9700 ?
    C16 C17 . 1.387(3) ?
    C16 H16 . 0.9300 ?
    C28 H28A . 0.9600 ?
    C28 H28B . 0.9600 ?
    C28 H28C . 0.9600 ?
    C19 C18 . 1.366(4) ?
    C19 H19 . 0.9300 ?
    C17 C18 . 1.370(4) ?
    C17 H17 . 0.9300 ?
    C18 H18 . 0.9300 ?
loop_
    _geom_angle_atom_site_label_1
    _geom_angle_atom_site_label_2
    _geom_angle_atom_site_label_3
    _geom_angle_site_symmetry_1
    _geom_angle_site_symmetry_3
    _geom_angle
    _geom_angle_publ_flag
    C9 C3 C2 . . 117.16(13) ?
    C9 C3 C4 . . 112.57(13) ?
    C2 C3 C4 . . 107.27(12) ?
    C9 C3 H3 . . 106.4 ?
    C2 C3 H3 . . 106.4 ?
    C4 C3 H3 . . 106.4 ?
    C10 C9 C14 . . 118.12(15) ?
    C10 C9 C3 . . 119.26(14) ?
    C14 C9 C3 . . 122.61(14) ?
    C25 O4 C28 . . 117.97(15) ?
    C11 C10 C9 . . 121.17(16) ?
    C11 C10 H10 . . 119.4 ?
    C9 C10 H10 . . 119.4 ?
    C5 C4 C15 . . 110.34(14) ?
    C5 C4 C3 . . 111.94(14) ?
    C15 C4 C3 . . 114.83(13) ?
    C5 C4 H4 . . 106.4 ?
    C15 C4 H4 . . 106.4 ?
    C3 C4 H4 . . 106.4 ?
    C3 C2 C1 . . 122.36(13) ?
    C3 C2 C7 . . 109.16(13) ?
    C1 C2 C7 . . 101.14(13) ?
    C3 C2 H2 . . 107.8 ?
    C1 C2 H2 . . 107.8 ?
    C7 C2 H2 . . 107.8 ?
    C1 N1 C8 . . 113.54(14) ?
    C1 N1 C21 . . 123.90(15) ?
    C8 N1 C21 . . 121.57(14) ?
    C12 C13 C14 . . 118.76(16) ?
    C12 C13 H13 . . 120.6 ?
    C14 C13 H13 . . 120.6 ?
    C13 C14 C9 . . 121.40(16) ?
    C13 C14 H14 . . 119.3 ?
    C9 C14 H14 . . 119.3 ?
    O4 C25 C26 . . 124.70(17) ?
    O4 C25 C24 . . 115.44(16) ?
    C26 C25 C24 . . 119.85(17) ?
    C12 C11 C10 . . 118.70(16) ?
    C12 C11 H11 . . 120.7 ?
    C10 C11 H11 . . 120.7 ?
    C13 C12 C11 . . 121.85(15) ?
    C13 C12 N2 . . 118.85(16) ?
    C11 C12 N2 . . 119.30(16) ?
    C16 C15 C20 . . 117.41(18) ?
    C16 C15 C4 . . 120.60(17) ?
    C20 C15 C4 . . 121.99(16) ?
    O1 C1 N1 . . 125.80(17) ?
    O1 C1 C2 . . 128.05(15) ?
    N1 C1 C2 . . 106.10(13) ?
    C25 C26 C27 . . 119.10(17) ?
    C25 C26 H26 . . 120.5 ?
    C27 C26 H26 . . 120.5 ?
    C6 C5 C4 . . 125.40(16) ?
    C6 C5 H5 . . 117.3 ?
    C4 C5 H5 . . 117.3 ?
    C6 C7 C8 . . 122.74(15) ?
    C6 C7 C2 . . 111.36(14) ?
    C8 C7 C2 . . 101.77(13) ?
    C6 C7 H7 . . 106.7 ?
    C8 C7 H7 . . 106.7 ?
    C2 C7 H7 . . 106.7 ?
    C23 C22 C27 . . 117.55(17) ?
    C23 C22 C21 . . 121.30(17) ?
    C27 C22 C21 . . 121.02(16) ?
    C5 C6 C7 . . 120.34(15) ?
    C5 C6 H6 . . 119.8 ?
    C7 C6 H6 . . 119.8 ?
    O2 N2 O3 . . 122.85(17) ?
    O2 N2 C12 . . 119.12(18) ?
    O3 N2 C12 . . 118.03(17) ?
    C26 C27 C22 . . 121.97(17) ?
    C26 C27 H27 . . 119.0 ?
    C22 C27 H27 . . 119.0 ?
    C23 C24 C25 . . 120.09(17) ?
    C23 C24 H24 . . 120.0 ?
    C25 C24 H24 . . 120.0 ?
    C24 C23 C22 . . 121.43(17) ?
    C24 C23 H23 . . 119.3 ?
    C22 C23 H23 . . 119.3 ?
    N1 C8 C7 . . 100.71(13) ?
    N1 C8 H8A . . 111.6 ?
    C7 C8 H8A . . 111.6 ?
    N1 C8 H8B . . 111.6 ?
    C7 C8 H8B . . 111.6 ?
    H8A C8 H8B . . 109.4 ?
    C19 C20 C15 . . 121.2(2) ?
    C19 C20 H20 . . 119.4 ?
    C15 C20 H20 . . 119.4 ?
    N1 C21 C22 . . 110.87(15) ?
    N1 C21 H21A . . 109.5 ?
    C22 C21 H21A . . 109.5 ?
    N1 C21 H21B . . 109.5 ?
    C22 C21 H21B . . 109.5 ?
    H21A C21 H21B . . 108.1 ?
    C17 C16 C15 . . 120.9(2) ?
    C17 C16 H16 . . 119.5 ?
    C15 C16 H16 . . 119.5 ?
    O4 C28 H28A . . 109.5 ?
    O4 C28 H28B . . 109.5 ?
    H28A C28 H28B . . 109.5 ?
    O4 C28 H28C . . 109.5 ?
    H28A C28 H28C . . 109.5 ?
    H28B C28 H28C . . 109.5 ?
    C18 C19 C20 . . 120.5(2) ?
    C18 C19 H19 . . 119.8 ?
    C20 C19 H19 . . 119.8 ?
    C18 C17 C16 . . 120.5(2) ?
    C18 C17 H17 . . 119.7 ?
    C16 C17 H17 . . 119.7 ?
    C19 C18 C17 . . 119.5(2) ?
    C19 C18 H18 . . 120.2 ?
    C17 C18 H18 . . 120.2 ?
loop_
    _geom_torsion_atom_site_label_1
    _geom_torsion_atom_site_label_2
    _geom_torsion_atom_site_label_3
    _geom_torsion_atom_site_label_4
    _geom_torsion_site_symmetry_1
    _geom_torsion_site_symmetry_2
    _geom_torsion_site_symmetry_3
    _geom_torsion_site_symmetry_4
    _geom_torsion
    _geom_torsion_publ_flag
    C2 C3 C9 C10 . . . . -132.93(17) ?
    C4 C3 C9 C10 . . . . 102.00(18) ?
    C2 C3 C9 C14 . . . . 47.7(2) ?
    C4 C3 C9 C14 . . . . -77.3(2) ?
    C14 C9 C10 C11 . . . . 1.3(3) ?
    C3 C9 C10 C11 . . . . -178.11(17) ?
    C9 C3 C4 C5 . . . . 171.91(14) ?
    C2 C3 C4 C5 . . . . 41.60(17) ?
    C9 C3 C4 C15 . . . . 45.10(19) ?
    C2 C3 C4 C15 . . . . -85.20(16) ?
    C9 C3 C2 C1 . . . . 49.5(2) ?
    C4 C3 C2 C1 . . . . 177.21(13) ?
    C9 C3 C2 C7 . . . . 167.06(14) ?
    C4 C3 C2 C7 . . . . -65.26(16) ?
    C12 C13 C14 C9 . . . . 0.2(3) ?
    C10 C9 C14 C13 . . . . -0.7(3) ?
    C3 C9 C14 C13 . . . . 178.63(16) ?
    C28 O4 C25 C26 . . . . 7.7(3) ?
    C28 O4 C25 C24 . . . . -172.98(18) ?
    C9 C10 C11 C12 . . . . -1.2(3) ?
    C14 C13 C12 C11 . . . . -0.1(3) ?
    C14 C13 C12 N2 . . . . 179.39(17) ?
    C10 C11 C12 C13 . . . . 0.7(3) ?
    C10 C11 C12 N2 . . . . -178.85(17) ?
    C5 C4 C15 C16 . . . . 137.20(17) ?
    C3 C4 C15 C16 . . . . -95.2(2) ?
    C5 C4 C15 C20 . . . . -42.9(2) ?
    C3 C4 C15 C20 . . . . 84.73(19) ?
    C8 N1 C1 O1 . . . . 177.63(17) ?
    C21 N1 C1 O1 . . . . 8.9(3) ?
    C8 N1 C1 C2 . . . . -4.52(19) ?
    C21 N1 C1 C2 . . . . -173.27(15) ?
    C3 C2 C1 O1 . . . . -33.0(3) ?
    C7 C2 C1 O1 . . . . -154.41(18) ?
    C3 C2 C1 N1 . . . . 149.18(14) ?
    C7 C2 C1 N1 . . . . 27.81(16) ?
    O4 C25 C26 C27 . . . . -179.84(19) ?
    C24 C25 C26 C27 . . . . 0.8(3) ?
    C15 C4 C5 C6 . . . . 117.7(2) ?
    C3 C4 C5 C6 . . . . -11.5(2) ?
    C3 C2 C7 C6 . . . . 57.77(18) ?
    C1 C2 C7 C6 . . . . -172.00(14) ?
    C3 C2 C7 C8 . . . . -169.81(14) ?
    C1 C2 C7 C8 . . . . -39.58(16) ?
    C4 C5 C6 C7 . . . . 3.0(3) ?
    C8 C7 C6 C5 . . . . -146.39(18) ?
    C2 C7 C6 C5 . . . . -25.6(2) ?
    C13 C12 N2 O2 . . . . 174.7(2) ?
    C11 C12 N2 O2 . . . . -5.7(3) ?
    C13 C12 N2 O3 . . . . -4.9(3) ?
    C11 C12 N2 O3 . . . . 174.6(2) ?
    C25 C26 C27 C22 . . . . -0.5(3) ?
    C23 C22 C27 C26 . . . . -0.3(3) ?
    C21 C22 C27 C26 . . . . 175.68(18) ?
    O4 C25 C24 C23 . . . . -179.69(18) ?
    C26 C25 C24 C23 . . . . -0.3(3) ?
    C25 C24 C23 C22 . . . . -0.6(3) ?
    C27 C22 C23 C24 . . . . 0.8(3) ?
    C21 C22 C23 C24 . . . . -175.12(18) ?
    C1 N1 C8 C7 . . . . -20.81(19) ?
    C21 N1 C8 C7 . . . . 148.23(16) ?
    C6 C7 C8 N1 . . . . 161.81(15) ?
    C2 C7 C8 N1 . . . . 36.61(16) ?
    C16 C15 C20 C19 . . . . 1.0(3) ?
    C4 C15 C20 C19 . . . . -178.91(16) ?
    C1 N1 C21 C22 . . . . 104.26(19) ?
    C8 N1 C21 C22 . . . . -63.6(2) ?
    C23 C22 C21 N1 . . . . 96.9(2) ?
    C27 C22 C21 N1 . . . . -79.0(2) ?
    C20 C15 C16 C17 . . . . -0.5(3) ?
    C4 C15 C16 C17 . . . . 179.46(18) ?
    C15 C20 C19 C18 . . . . -1.0(3) ?
    C15 C16 C17 C18 . . . . -0.2(4) ?
    C20 C19 C18 C17 . . . . 0.3(4) ?
    C16 C17 C18 C19 . . . . 0.2(4) ?
loop_
    _geom_hbond_atom_site_label_D
    _geom_hbond_atom_site_label_H
    _geom_hbond_atom_site_label_A
    _geom_hbond_site_symmetry_A
    _geom_hbond_distance_DH
    _geom_hbond_distance_HA
    _geom_hbond_distance_DA
    _geom_hbond_angle_DHA
    C8 H8A O3 1_545 0.97 2.63 3.239(2) 121.5
    C28 H28A O1 2_566 0.96 2.55 3.242(2) 129.3
data_global
_journal_date_recd_electronic     2010-04-27
_journal_date_accepted     2010-05-10
_journal_name_full     'Acta Crystallographica, Section E'
_journal_year     2010
_journal_volume     66
_journal_issue      6
_journal_page_first     o1387
_journal_page_last     o1387
_journal_paper_category     QO
_journal_coeditor_code     LX2150
_publ_contact_author_name     'Jin-Long Wu'
_publ_contact_author_address
;
Laboratory of Asymmetric Catalysis and Synthesis
Department of Chemistry
Zhejiang University
Hangzhou, Zhejiang 310027
People's Republic of China
;
_publ_contact_author_email     'wyz@zju.edu.cn'
_publ_contact_author_fax     '+86-571-87953128'
_publ_contact_author_phone     '+86-571-87953128'
_publ_section_title
;\
(3a<i>R</i>*,6<i>S</i>*,7<i>S</i>*,7a<i>R</i>*)-2-(4-Methoxybenzyl)-7-(4-\
nitrophenyl)-6-phenyl-3a,6,7,7a-tetrahydroisoindolin-1-one
;
loop_
    _publ_author_name
    _publ_author_address
    'Zhao, Jian'
;
Laboratory of Asymmetric Catalysis and Synthesis
Department of Chemistry
Zhejiang University
Hangzhou, Zhejiang 310027
People's Republic of China
;
    'Wu, Jin-Long'
;
Laboratory of Asymmetric Catalysis and Synthesis
Department of Chemistry
Zhejiang University
Hangzhou, Zhejiang 310027
People's Republic of China
;
