# Supplementary material for: (3aR*,6S*,7S*,7aR*)-2-(4-Methoxy­benz­yl)-7-(4-nitro­phen­yl)-6-phenyl-3a,6,7,7a-tetra­hydro­isoindolin-1-one
Source: Acta Crystallogr Sect E Struct Rep Online. 2010 May 19;66(Pt 6):o1387. doi: 10.1107/S1600536810017010 (PMC2979435; doi:10.1107/S1600536810017010)
Supplement: Supplementary file 2 [file e-66-o1387-Isup2.hkl]

#
# h,k,l, Fc-squared, Fo-squared, sigma(Fo-squared) and status flag
#
data_I
_shelx_title ' zj-ph5 in P -1'
_shelx_refln_list_code          4
_shelx_F_calc_maximum      128.31
_exptl_crystal_F_000       480.00
_reflns_d_resolution_high  0.7716
 
loop_
 _symmetry_equiv_pos_as_xyz
 'x, y, z'
 '-x, -y, -z'
 
_cell_length_a     5.4369
_cell_length_b    12.2662
_cell_length_c    18.1486
_cell_angle_alpha  79.633
_cell_angle_beta   84.036
_cell_angle_gamma  80.325
 
_shelx_F_squared_multiplier     1.000
 
loop_
 _refln_index_h
 _refln_index_k
 _refln_index_l
 _refln_F_squared_calc
 _refln_F_squared_meas
 _refln_F_squared_sigma
 _refln_observed_status
   1   0   0     5852.43     6029.18     56.59 o
   2   0   0      258.98      269.78      4.07 o
   3   0   0      341.99      359.96      7.31 o
   4   0   0       12.88       15.55      1.91 o
   5   0   0       83.46       94.29      3.97 o
   6   0   0       38.19       49.72      5.94 o
  -6   1   0        0.02       -0.24      3.53 o
  -5   1   0       13.36        9.91      3.21 o
  -4   1   0       12.95       13.82      1.95 o
  -3   1   0        6.28        8.81      1.79 o
  -2   1   0        1.10        0.19      0.80 o
  -1   1   0     1432.25     1507.57     12.56 o
   1   1   0     1960.76     1961.25     37.18 o
   2   1   0     1651.03     1665.84     16.19 o
   3   1   0      220.36      231.23      3.62 o
   4   1   0      114.72      108.74      2.70 o
   5   1   0       15.73       14.17      2.41 o
   6   1   0        0.77        0.22      1.80 o
  -6   2   0        2.29        1.78      1.95 o
  -5   2   0       14.66       18.66      3.67 o
  -4   2   0       73.53       74.36      4.22 o
  -3   2   0      259.43      265.53      4.80 o
  -2   2   0      779.91      820.65      7.75 o
  -1   2   0        1.15        0.75      0.62 o
   0   2   0     1000.44      886.88      5.82 o
   1   2   0      109.74       91.18      1.77 o
   2   2   0      483.73      445.89      4.78 o
   3   2   0        4.12        1.84      0.83 o
   4   2   0        6.21        8.81      1.66 o
   5   2   0        4.71        6.53      2.78 o
   6   2   0        0.02        0.95      2.13 o
   7   2   0        8.90        4.73      3.25 o
  -6   3   0        2.97        3.56      3.45 o
  -5   3   0       17.99       21.36      2.75 o
  -4   3   0        5.05        5.72      1.71 o
  -3   3   0       45.51       54.16      2.86 o
  -2   3   0     1375.50     1459.94     14.18 o
  -1   3   0      292.84      295.45      5.21 o
   0   3   0     1320.72     1220.92      7.33 o
   1   3   0      737.22      659.20      6.75 o
   2   3   0      161.65      152.94      2.85 o
   3   3   0      434.56      464.26     10.20 o
   4   3   0        0.44        1.35      1.31 o
   5   3   0       25.03       30.12      3.62 o
   6   3   0        4.02        5.34      2.46 o
   7   3   0        0.56        2.60      2.09 o
  -6   4   0       23.90       16.26     11.43 o
  -5   4   0        5.78        4.66      3.68 o
  -4   4   0        2.15        4.64      2.25 o
  -3   4   0       29.57       24.08      2.29 o
  -2   4   0       21.41       21.25      1.29 o
  -1   4   0       63.30       54.91      2.43 o
   0   4   0     6911.98     6639.64     71.57 o
   1   4   0      599.14      540.25      6.03 o
   2   4   0      813.45      846.25      6.84 o
   3   4   0      358.81      392.58      4.96 o
   4   4   0        3.80        4.59      1.94 o
   5   4   0       54.27       55.39      5.58 o
   6   4   0        5.60        1.91      2.19 o
  -6   5   0       13.49       10.48     10.41 o
  -5   5   0        0.33        1.09      2.41 o
  -4   5   0        0.45        0.56      1.76 o
  -3   5   0       18.09       21.57      1.76 o
  -2   5   0      139.22      175.31      4.75 o
  -1   5   0      422.64      445.82      4.73 o
   0   5   0       11.96        9.70      0.86 o
   1   5   0       90.22       83.99      1.47 o
   2   5   0       45.90       45.83      1.52 o
   3   5   0      125.32      129.67      2.71 o
   4   5   0        1.21        2.42      1.11 o
   5   5   0       16.10       10.70      2.93 o
   6   5   0      129.77      130.87      3.87 o
  -5   6   0       23.42       16.36      5.43 o
  -4   6   0        1.79        1.50      1.81 o
  -3   6   0      109.78      114.07      5.52 o
  -2   6   0       43.08       36.81      1.95 o
  -1   6   0       29.16       35.82      0.93 o
   0   6   0      144.98      141.90      4.07 o
   1   6   0       15.63       18.01      1.86 o
   2   6   0      842.60      802.13      6.99 o
   3   6   0      129.12      129.71      1.99 o
   4   6   0       32.74       31.77      2.32 o
   5   6   0        0.09        0.50      1.06 o
   6   6   0       44.51       49.42      3.63 o
  -5   7   0        6.23        5.86      2.83 o
  -4   7   0       17.49       16.42      4.37 o
  -3   7   0      114.98      113.27      3.90 o
  -2   7   0       21.94       27.13      1.15 o
  -1   7   0       41.11       42.96      1.07 o
   0   7   0        4.78        3.68      0.83 o
   1   7   0       20.36       15.84      0.96 o
   2   7   0       36.09       34.27      1.23 o
   3   7   0      370.29      363.16      4.38 o
   4   7   0       14.49       13.74      1.54 o
   5   7   0        0.57        0.42      1.08 o
   6   7   0        2.32        3.54      1.68 o
  -5   8   0        1.70       -1.27      2.47 o
  -4   8   0        8.77        7.41      3.92 o
  -3   8   0        0.35       -1.79      1.79 o
  -2   8   0        0.61        0.98      0.78 o
  -1   8   0       11.61       14.21      0.85 o
   0   8   0       20.73       30.48      1.61 o
   1   8   0       30.09       26.47      1.17 o
   2   8   0       19.86       22.97      1.51 o
   3   8   0      233.16      216.14      3.09 o
   4   8   0       24.58       21.93      1.59 o
   5   8   0       32.03       30.62      2.59 o
   6   8   0        3.60        3.48      1.74 o
  -5   9   0        0.01        0.40      2.19 o
  -4   9   0       12.03       11.34      4.32 o
  -3   9   0      216.95      216.77      4.61 o
  -2   9   0      107.41      115.66      2.65 o
  -1   9   0        1.25        1.77      0.94 o
   0   9   0        0.30        0.38      0.91 o
   1   9   0       51.57       59.02      1.42 o
   2   9   0        0.00       -0.22      0.70 o
   3   9   0      341.14      339.03      4.11 o
   4   9   0       43.09       45.26      2.31 o
   5   9   0        0.03        0.19      1.41 o
   6   9   0        0.07        1.52      2.10 o
  -4  10   0       32.17       28.97      2.90 o
  -3  10   0       71.00       74.24      2.96 o
  -2  10   0       29.35       31.54      1.46 o
  -1  10   0       14.17       12.33      1.35 o
   0  10   0       24.23       20.28      1.81 o
   1  10   0       15.71       15.44      1.09 o
   2  10   0      629.97      615.17      6.69 o
   3  10   0      155.53      144.08      3.30 o
   4  10   0       11.47       11.39      2.00 o
   5  10   0        0.21        0.06      1.39 o
   6  10   0        6.27        5.75      2.28 o
  -4  11   0        5.23        1.82      2.33 o
  -3  11   0       12.15        9.08      1.53 o
  -2  11   0       19.80       21.66      1.49 o
  -1  11   0        3.29        3.31      1.17 o
   0  11   0       77.76       71.85      2.66 o
   1  11   0        5.95        1.81      0.77 o
   2  11   0       46.69       54.25      2.00 o
   3  11   0       32.37       38.14      1.81 o
   4  11   0        5.88        5.21      1.82 o
   5  11   0        0.11       -2.32      2.32 o
  -3  12   0        9.69        7.15      4.99 o
  -2  12   0        1.14        2.54      1.15 o
  -1  12   0       14.83       16.37      1.36 o
   0  12   0       20.06       18.11      2.02 o
   1  12   0       16.99       15.92      1.25 o
   2  12   0        4.38        5.87      1.32 o
   3  12   0       79.13       80.07      2.88 o
   4  12   0        2.73        5.09      1.89 o
   5  12   0        1.16        1.43      1.86 o
  -2  13   0        2.25        1.82      1.19 o
  -1  13   0       17.08       16.64      1.76 o
   0  13   0       35.53       32.51      2.48 o
   1  13   0        6.85        4.51      2.07 o
   2  13   0        5.45        6.11      2.22 o
   3  13   0        1.51        0.00      0.55 o
   4  13   0        0.08       -0.44      1.01 o
  -2  14   0        0.00        1.72      1.97 o
  -1  14   0        1.90        1.32      1.28 o
   0  14   0       11.16       11.65      2.51 o
   1  14   0       20.45       23.82      3.55 o
   2  14   0        0.06        1.27      1.14 o
   3  14   0       28.51       34.72      8.98 o
   4  14   0        1.23        1.83      1.81 o
   0  15   0       10.64        8.31      1.44 o
   1  15   0       26.88       33.62      4.14 o
   2  15   0       55.79       71.60      3.99 o
  -2 -15   1        0.32        0.60      1.44 o
  -1 -15   1        4.14        6.25      2.14 o
   0 -15   1       27.89       38.74      3.66 o
  -3 -14   1        2.34        0.94      1.26 o
  -2 -14   1       16.76       14.09      1.73 o
  -1 -14   1        5.29        2.89      2.72 o
   0 -14   1        1.60       -0.09      0.71 o
   1 -14   1        1.64        1.91      1.34 o
   2 -14   1        0.12        2.76      2.95 o
  -4 -13   1       12.62       15.65      1.87 o
  -3 -13   1        9.41        7.67      2.88 o
  -2 -13   1        0.94        0.14      1.14 o
  -1 -13   1        1.54        1.51      1.66 o
   0 -13   1       26.85       23.50      1.73 o
   1 -13   1       25.87       24.57      4.48 o
   2 -13   1        0.93        1.05      1.28 o
  -5 -12   1        3.74        3.40      2.22 o
  -4 -12   1       21.69       18.90      1.88 o
  -3 -12   1       22.88       22.62      1.97 o
  -2 -12   1        1.68        1.73      1.36 o
  -1 -12   1       25.31       24.28      3.30 o
   0 -12   1       19.63       15.92      1.97 o
   1 -12   1       64.12       55.45      2.19 o
   2 -12   1        2.28        2.39      1.31 o
   3 -12   1        1.52        1.89      1.68 o
  -5 -11   1        0.02        0.92      1.36 o
  -4 -11   1       30.58       32.57      2.07 o
  -3 -11   1       20.44       21.16      2.22 o
  -2 -11   1      148.76      156.10      3.34 o
  -1 -11   1       15.58       17.04      1.38 o
   0 -11   1      119.74      109.33      4.26 o
   1 -11   1       34.85       30.85      1.47 o
   2 -11   1       30.01       22.87      1.80 o
   3 -11   1        2.12        2.70      1.45 o
   4 -11   1        5.16        3.20      2.17 o
  -5 -10   1       21.46       22.42      2.08 o
  -4 -10   1        3.68        3.55      1.38 o
  -3 -10   1        8.99        6.90      1.67 o
  -2 -10   1      154.23      150.15      2.83 o
  -1 -10   1       19.62       27.01      1.73 o
   0 -10   1      177.89      186.07      6.33 o
   1 -10   1       17.20       16.07      1.23 o
   2 -10   1       37.49       45.14      1.99 o
   3 -10   1       61.37       67.86      2.63 o
   4 -10   1        0.26       -0.81      1.11 o
  -6  -9   1        1.76        1.32      1.36 o
  -5  -9   1        2.01        2.76      2.41 o
  -4  -9   1        0.01        1.77      1.55 o
  -3  -9   1      349.30      343.23      4.54 o
  -2  -9   1       39.71       36.79      1.41 o
  -1  -9   1        5.36        5.59      1.48 o
   0  -9   1       19.97       19.91      1.63 o
   1  -9   1      249.04      252.35      3.35 o
   2  -9   1      500.50      500.92      5.07 o
   3  -9   1        0.09       -0.60      0.98 o
   4  -9   1        5.37        7.29      2.55 o
   5  -9   1        3.43        2.21      4.45 o
  -6  -8   1        1.21        1.69      2.26 o
  -5  -8   1        9.71       11.26      2.45 o
  -4  -8   1       13.40       13.14      2.05 o
  -3  -8   1        0.81        1.03      0.95 o
  -2  -8   1        0.05        0.02      0.56 o
  -1  -8   1        0.75        1.59      0.78 o
   0  -8   1       91.64       92.89      1.63 o
   1  -8   1       60.18       62.36      1.67 o
   2  -8   1        7.21        5.99      0.90 o
   3  -8   1       80.08       83.40      5.33 o
   4  -8   1       19.25       15.86      2.94 o
   5  -8   1        3.78        2.13      4.20 o
  -6  -7   1        3.38        4.58      2.18 o
  -5  -7   1      101.96      107.13      3.38 o
  -4  -7   1       27.72       30.18      3.82 o
  -3  -7   1      300.13      294.77      4.33 o
  -2  -7   1      283.75      281.74      3.28 o
  -1  -7   1       28.20       36.62      1.40 o
   0  -7   1      445.44      466.37      4.74 o
   1  -7   1      531.07      545.46      4.78 o
   2  -7   1        3.76        3.66      0.97 o
   3  -7   1      139.61      137.75      6.16 o
   4  -7   1        0.90        3.12      2.10 o
   5  -7   1        0.37        1.47      3.87 o
  -6  -6   1       14.54       11.55      4.17 o
  -5  -6   1      118.35      107.75      3.54 o
  -4  -6   1       22.16       22.55      3.07 o
  -3  -6   1      342.55      330.32      4.43 o
  -2  -6   1       47.44       50.65      1.43 o
  -1  -6   1      866.64      899.68      7.36 o
   0  -6   1      653.09      666.02      6.73 o
   1  -6   1        0.66        2.18      0.62 o
   2  -6   1       37.13       36.11      3.13 o
   3  -6   1      273.76      277.64      7.95 o
   4  -6   1        0.17        2.43      3.19 o
   5  -6   1        8.40        8.03      2.99 o
  -6  -5   1        0.41        0.23      1.50 o
  -5  -5   1       77.53       78.78      3.45 o
  -4  -5   1       13.09        9.11      3.30 o
  -3  -5   1      169.25      169.74      2.46 o
  -2  -5   1        7.92        4.72      0.82 o
  -1  -5   1      231.78      224.40      2.34 o
   0  -5   1      711.28      704.14     11.01 o
   1  -5   1      646.86      652.61     11.14 o
   2  -5   1      123.41      125.15      4.25 o
   3  -5   1      100.63      102.97      3.55 o
   4  -5   1       20.41       18.39      4.21 o
   5  -5   1       10.78        4.96      6.74 o
   6  -5   1        1.86        6.20      5.87 o
  -6  -4   1        0.09       -0.40      1.49 o
  -5  -4   1       16.48       13.76      4.70 o
  -4  -4   1        4.59        7.60      1.35 o
  -3  -4   1      136.27      137.27      2.79 o
  -2  -4   1       30.31       34.86      1.37 o
  -1  -4   1      414.57      392.21      4.65 o
   0  -4   1      492.54      464.90      3.32 o
   1  -4   1      421.55      449.50      7.13 o
   2  -4   1      469.72      509.75      7.54 o
   3  -4   1       24.33       30.66      2.55 o
   4  -4   1       49.76       52.45      2.82 o
   5  -4   1        9.49        1.66      3.51 o
   6  -4   1       18.75       17.46     15.00 o
  -6  -3   1        0.02        1.10      2.72 o
  -5  -3   1       70.46       76.30      9.79 o
  -4  -3   1       28.57       31.12      2.12 o
  -3  -3   1       23.04       22.67      1.57 o
  -2  -3   1      907.16      892.00     11.24 o
  -1  -3   1        9.14       11.09      0.61 o
   0  -3   1      385.54      358.93      2.43 o
   1  -3   1      710.52      721.61      9.09 o
   2  -3   1       91.67      104.97      3.21 o
   3  -3   1      160.94      170.22      3.37 o
   4  -3   1       33.51       44.59      3.41 o
   5  -3   1        3.14        0.20      2.14 o
   6  -3   1        8.09        4.04      4.26 o
  -6  -2   1        5.92        3.45      2.36 o
  -5  -2   1       33.90       37.17      3.74 o
  -4  -2   1       12.97       11.34      4.61 o
  -3  -2   1      274.18      264.77      3.49 o
  -2  -2   1       39.41       47.42      1.54 o
  -1  -2   1     1955.62     1791.83     20.51 o
   0  -2   1        1.48        0.31      0.28 o
   1  -2   1       97.72       83.58      2.03 o
   2  -2   1       90.79       78.22      3.96 o
   3  -2   1        0.40       -0.33      1.24 o
   4  -2   1        0.22       -1.01      1.38 o
   5  -2   1        7.21        7.35      2.30 o
   6  -2   1       20.59       11.52     10.97 o
  -6  -1   1        1.93        3.29      2.51 o
  -5  -1   1      281.08      283.44     25.24 o
  -4  -1   1        5.30        6.26      1.64 o
  -3  -1   1      197.23      204.76      3.42 o
  -2  -1   1       51.03       45.63      1.60 o
  -1  -1   1     2056.94     2009.07     17.21 o
   1  -1   1     5348.67     5432.32     65.90 o
   2  -1   1        0.72        0.24      0.93 o
   3  -1   1        1.42       -0.52      1.25 o
   4  -1   1      200.18      204.30      5.86 o
   5  -1   1      148.79      161.28      8.88 o
   6  -1   1       23.14       30.06      3.80 o
  -6   0   1       71.87       79.97     12.31 o
  -5   0   1       59.92       59.94      3.55 o
  -4   0   1       55.52       50.26      2.61 o
  -3   0   1       41.79       51.53      5.81 o
  -2   0   1      869.73      860.27      8.06 o
  -1   0   1    10468.65    11142.92    123.26 o
   1   0   1       61.35       67.27      1.25 o
   2   0   1     1110.82     1137.32     15.50 o
   3   0   1       64.99       72.55      2.20 o
   4   0   1       28.40       28.43      3.83 o
   5   0   1       98.81      109.72     12.94 o
   6   0   1       21.51       22.94      3.39 o
  -6   1   1        1.74       -0.86      2.23 o
  -5   1   1      143.45      156.71      4.18 o
  -4   1   1      358.14      364.67      7.88 o
  -3   1   1        2.82        2.86      1.52 o
  -2   1   1      115.38      114.22      2.21 o
  -1   1   1     1491.91     1505.80     13.30 o
   1   1   1     4095.15     3957.01     75.53 o
   2   1   1     1175.59     1162.73     10.73 o
   3   1   1       23.85       26.55      1.59 o
   4   1   1       44.43       51.07      3.13 o
   5   1   1       32.30       32.86      3.52 o
   6   1   1       52.84       58.34      4.33 o
   7   1   1        0.13       -1.85      2.49 o
  -6   2   1        0.39       -0.10      1.97 o
  -5   2   1        6.56        3.88      2.80 o
  -4   2   1        0.01        0.92      1.32 o
  -3   2   1      152.78      173.59      3.99 o
  -2   2   1       66.70       58.61      1.70 o
  -1   2   1       44.87       55.19      1.31 o
   0   2   1      226.45      170.37      2.34 o
   1   2   1     1211.58     1129.14      7.90 o
   2   2   1       28.78       28.66      1.28 o
   3   2   1      215.32      244.53      3.21 o
   4   2   1       20.73       29.42      2.07 o
   5   2   1        1.75        1.21      1.33 o
   6   2   1        5.24        8.01      2.64 o
   7   2   1        0.87        0.01      1.50 o
  -6   3   1        0.11       -0.47      1.70 o
  -5   3   1       14.24       15.52      2.61 o
  -4   3   1        2.55        3.37      1.51 o
  -3   3   1     1192.79     1294.85     14.04 o
  -2   3   1       12.09       13.22      1.22 o
  -1   3   1      465.08      435.03      4.22 o
   0   3   1      199.96      195.64      1.92 o
   1   3   1      532.57      500.49      5.94 o
   2   3   1      499.61      478.09      4.17 o
   3   3   1     1027.77     1099.79     11.94 o
   4   3   1      155.11      163.08      3.56 o
   5   3   1        3.44       -0.25      1.76 o
   6   3   1       18.28       16.36      7.86 o
   7   3   1        5.72        3.18      2.05 o
  -6   4   1        0.87        0.34      1.66 o
  -5   4   1       17.09       19.60      3.62 o
  -4   4   1       10.44        8.66      1.82 o
  -3   4   1       14.60       12.84      1.30 o
  -2   4   1      598.81      611.12     13.70 o
  -1   4   1       61.69       57.08      2.29 o
   0   4   1      357.25      366.47      3.01 o
   1   4   1     1124.56     1094.31      6.91 o
   2   4   1       26.29       31.69      1.34 o
   3   4   1       86.43       91.02      1.76 o
   4   4   1       22.99       19.29      1.68 o
   5   4   1        5.02        4.97      1.67 o
   6   4   1        0.73        0.83      1.40 o
   7   4   1        2.70        2.66      4.73 o
  -6   5   1        0.01        0.89      3.03 o
  -5   5   1       15.96        8.61      7.59 o
  -4   5   1        4.72        5.44      1.47 o
  -3   5   1        3.48        6.32      1.84 o
  -2   5   1      150.32      139.34      4.16 o
  -1   5   1      145.61      138.26      3.34 o
   0   5   1      747.44      724.14     14.45 o
   1   5   1       65.29       54.36      1.10 o
   2   5   1      183.31      186.68      2.19 o
   3   5   1       17.47       25.46      1.43 o
   4   5   1       15.97       11.37      1.84 o
   5   5   1        5.98        4.20      1.58 o
   6   5   1        0.25       -0.83      2.06 o
  -5   6   1        6.21        4.95      3.60 o
  -4   6   1        4.38        4.32      1.70 o
  -3   6   1        3.72        7.58      1.82 o
  -2   6   1       97.99       95.11      2.60 o
  -1   6   1       86.69      104.05      2.14 o
   0   6   1      913.56      922.10     13.45 o
   1   6   1     1204.97     1245.16      8.36 o
   2   6   1      271.85      285.37      3.00 o
   3   6   1       14.72       12.91      1.05 o
   4   6   1       13.38       14.85      2.92 o
   5   6   1        0.12       -0.17      1.18 o
   6   6   1        0.97        1.66      1.56 o
  -5   7   1        1.34        5.11      4.56 o
  -4   7   1        0.02        1.89      3.09 o
  -3   7   1       54.42       57.74      4.50 o
  -2   7   1       18.38       16.46      2.56 o
  -1   7   1        3.77        5.71      0.89 o
   0   7   1        9.64        8.98      0.70 o
   1   7   1       26.61       30.81      1.18 o
   2   7   1      130.28      130.97      1.90 o
   3   7   1       11.79       14.64      1.55 o
   4   7   1       30.78       36.88      2.06 o
   5   7   1       65.42       68.26      2.92 o
   6   7   1       46.06       57.10      4.91 o
  -5   8   1       35.16       34.17      6.75 o
  -4   8   1       31.78       37.04      3.35 o
  -3   8   1       63.68       66.50      4.78 o
  -2   8   1       27.63       31.88      2.04 o
  -1   8   1       28.01       29.46      1.36 o
   0   8   1      138.13      137.40      2.88 o
   1   8   1        5.09        2.92      0.59 o
   2   8   1      388.85      379.17      3.90 o
   3   8   1      782.90      763.91      7.93 o
   4   8   1       11.02        9.16      1.43 o
   5   8   1        0.09        0.64      1.58 o
   6   8   1        1.30        3.71      2.05 o
  -5   9   1        3.35        1.92      4.20 o
  -4   9   1        2.21       -1.56      1.99 o
  -3   9   1      343.24      365.79     11.73 o
  -2   9   1      471.93      487.89      5.25 o
  -1   9   1      199.63      200.60      2.65 o
   0   9   1       21.67       22.59      1.61 o
   1   9   1      133.45      124.65      1.95 o
   2   9   1      141.41      134.16      1.82 o
   3   9   1        3.59        6.33      1.48 o
   4   9   1       31.71       29.79      2.51 o
   5   9   1        5.73        5.66      1.46 o
   6   9   1        1.31        2.25      1.71 o
  -4  10   1        0.34       -0.18      1.67 o
  -3  10   1       34.19       32.24      6.01 o
  -2  10   1       11.42       15.77      1.38 o
  -1  10   1        0.04        0.30      0.79 o
   0  10   1      346.41      325.08      9.65 o
   1  10   1        3.02        2.14      0.75 o
   2  10   1        2.00        2.24      1.10 o
   3  10   1        0.95        1.01      1.04 o
   4  10   1        6.27        5.69      1.52 o
   5  10   1       18.65       17.92      1.72 o
   6  10   1        4.70        4.63      2.43 o
  -4  11   1        0.69       -0.91      1.40 o
  -3  11   1       10.80        9.37      1.83 o
  -2  11   1        3.33        2.59      1.06 o
  -1  11   1       16.26       15.98      1.51 o
   0  11   1       80.97       77.19      2.65 o
   1  11   1       20.93       22.38      1.19 o
   2  11   1        9.44        7.89      1.49 o
   3  11   1       14.26       13.73      1.54 o
   4  11   1       33.04       36.35      1.89 o
   5  11   1        0.05        0.39      1.53 o
  -3  12   1       18.74       10.31      9.12 o
  -2  12   1        0.07        0.78      1.31 o
  -1  12   1        2.53        1.85      0.97 o
   0  12   1        1.41        0.62      0.67 o
   1  12   1      172.49      158.88      4.93 o
   2  12   1       32.85       36.38      2.03 o
   3  12   1      115.77      126.73      3.25 o
   4  12   1        8.12        6.99      1.89 o
   5  12   1        0.73        2.86      1.71 o
  -3  13   1       11.41       18.69      3.20 o
  -2  13   1        8.78       13.31      1.78 o
  -1  13   1        0.03       -0.47      0.86 o
   0  13   1       50.83       41.44      2.14 o
   1  13   1        2.30        4.25      1.32 o
   2  13   1        2.58        2.33      1.16 o
   3  13   1        1.15        2.78      1.15 o
   4  13   1       12.79       13.21      1.66 o
  -2  14   1        0.04       -1.23      1.38 o
  -1  14   1        4.68        3.34      1.42 o
   0  14   1       37.10       42.70      2.50 o
   1  14   1       17.47       19.88      7.44 o
   2  14   1       16.78        8.63      6.15 o
   3  14   1       62.31       72.81      2.72 o
   4  14   1       40.52       44.71      2.67 o
  -1  15   1        5.88        4.38      1.63 o
   0  15   1       28.98       31.76      2.21 o
   1  15   1        7.60        7.84      2.93 o
   2  15   1        0.13        0.30      1.62 o
   3  15   1        0.45       -0.53      1.39 o
  -2 -15   2       12.85        7.34      4.90 o
  -1 -15   2       26.78       30.17      4.84 o
   0 -15   2        0.12        4.86      2.26 o
  -3 -14   2        2.00        4.16      2.36 o
  -2 -14   2       37.19       44.36      2.09 o
  -1 -14   2        2.77        3.24      3.06 o
   0 -14   2        9.08       15.81      2.48 o
   1 -14   2        1.59        2.25      1.00 o
  -4 -13   2        6.58        2.51      1.96 o
  -3 -13   2        3.39        1.75      1.14 o
  -2 -13   2       52.55       55.89      2.75 o
  -1 -13   2        5.49        5.52      1.60 o
   0 -13   2        1.75        2.49      2.64 o
   1 -13   2        8.17        7.38      1.51 o
   2 -13   2        0.12       -0.44      1.76 o
  -5 -12   2       51.40       57.74      5.13 o
  -4 -12   2        2.69        2.45      1.83 o
  -3 -12   2       30.55       36.50      3.07 o
  -2 -12   2       41.72       37.69      1.94 o
  -1 -12   2       12.28        5.17      2.89 o
   0 -12   2       96.32       97.25      3.52 o
   1 -12   2        8.69        9.34      1.47 o
   2 -12   2        1.69        3.10      1.14 o
   3 -12   2        4.99        8.15      5.65 o
  -5 -11   2        1.71        0.47      1.34 o
  -4 -11   2       21.52       20.91      1.81 o
  -3 -11   2       20.89       22.74      1.80 o
  -2 -11   2        6.38        5.04      1.58 o
  -1 -11   2      112.24      109.15      2.51 o
   0 -11   2       21.36       21.17      1.40 o
   1 -11   2        3.25        1.83      0.93 o
   2 -11   2        1.51        2.67      1.08 o
   3 -11   2       20.96       12.64      4.70 o
   4 -11   2        4.09        0.56      2.34 o
  -5 -10   2       23.99       25.71      3.24 o
  -4 -10   2        0.95        0.75      1.03 o
  -3 -10   2        0.02        0.60      1.09 o
  -2 -10   2      284.38      294.32      4.06 o
  -1 -10   2      170.05      164.97      2.53 o
   0 -10   2      194.80      186.80      4.42 o
   1 -10   2       86.66       81.61      1.91 o
   2 -10   2       54.97       48.62      1.98 o
   3 -10   2       30.38       29.93      2.01 o
   4 -10   2        6.21        4.72      4.70 o
  -6  -9   2        0.46       -1.72      1.93 o
  -5  -9   2       14.11       14.96      1.69 o
  -4  -9   2        5.00        4.55      1.22 o
  -3  -9   2       54.52       55.36      2.26 o
  -2  -9   2      203.65      199.93      3.25 o
  -1  -9   2       39.28       40.71      1.63 o
   0  -9   2       56.66       58.08      1.42 o
   1  -9   2       74.10       79.17      4.63 o
   2  -9   2        5.58        4.87      1.18 o
   3  -9   2       15.34       18.68      2.45 o
   4  -9   2        1.48        3.82      1.77 o
  -6  -8   2        5.88        9.75      2.34 o
  -5  -8   2        1.47        1.57      1.18 o
  -4  -8   2       94.98       82.94      3.45 o
  -3  -8   2      536.83      502.66      5.85 o
  -2  -8   2     1500.47     1450.76     12.85 o
  -1  -8   2        0.58        0.44      0.58 o
   0  -8   2       45.31       42.08      1.61 o
   1  -8   2       28.44       28.97      1.51 o
   2  -8   2        4.95        1.65      0.93 o
   3  -8   2        9.38        6.14      1.48 o
   5  -8   2        1.16       -1.17      2.47 o
  -6  -7   2        1.40        2.00      1.94 o
  -5  -7   2        5.46        1.90      1.46 o
  -4  -7   2       12.76       12.84      2.10 o
  -3  -7   2       13.35       19.65      2.06 o
  -2  -7   2       68.89       71.25      2.19 o
  -1  -7   2       74.70       77.51      1.63 o
   0  -7   2       15.19       15.03      1.02 o
   1  -7   2       83.85      104.60      1.89 o
   2  -7   2       12.05        9.09      0.98 o
   3  -7   2      118.13      104.53      5.68 o
   4  -7   2        6.32        7.30      3.99 o
   5  -7   2       13.19       16.53      5.69 o
  -6  -6   2        3.24        0.57      1.49 o
  -5  -6   2       47.94       42.72      2.13 o
  -4  -6   2        3.08        2.25      1.11 o
  -3  -6   2       33.44       36.79      1.52 o
  -2  -6   2      124.71      138.92      2.50 o
  -1  -6   2       64.86       68.07      1.68 o
   0  -6   2      345.48      410.05      4.47 o
   1  -6   2       33.27       31.68      1.33 o
   2  -6   2       86.37       84.94      4.12 o
   3  -6   2       26.85       32.03      2.58 o
   4  -6   2       85.36       89.28      6.36 o
   5  -6   2       18.76       19.03      5.58 o
  -6  -5   2       11.40        5.40      4.19 o
  -5  -5   2       35.00       36.37      5.88 o
  -4  -5   2       62.37       55.09      8.18 o
  -3  -5   2      107.15       97.53      3.10 o
  -2  -5   2       42.51       26.36      1.14 o
  -1  -5   2      182.59      179.96      4.05 o
   0  -5   2      340.69      345.65      4.20 o
   1  -5   2       46.84       47.82      2.82 o
   2  -5   2      374.26      375.02      7.61 o
   3  -5   2       56.91       60.29      4.46 o
   4  -5   2        2.13        3.14      2.05 o
   5  -5   2        0.01        2.88      4.05 o
   6  -5   2        0.57        2.40      3.16 o
  -6  -4   2       12.50       11.68      3.97 o
  -5  -4   2       24.12       28.47      3.31 o
  -4  -4   2        2.37        1.90      1.82 o
  -3  -4   2       30.63       31.44      2.09 o
  -2  -4   2      417.51      393.80      4.54 o
  -1  -4   2       11.70       12.51      1.07 o
   0  -4   2       49.01       41.89      1.09 o
   1  -4   2      608.29      652.43      7.49 o
   2  -4   2       49.15       42.25      1.99 o
   3  -4   2      387.31      411.23      9.24 o
   4  -4   2      169.91      178.17      4.40 o
   5  -4   2        0.04       -0.28      1.62 o
   6  -4   2        6.93        3.16      5.36 o
  -6  -3   2        1.92        0.39      1.76 o
  -5  -3   2      127.13      132.29      5.48 o
  -4  -3   2      138.48      133.87      6.86 o
  -3  -3   2      316.71      310.56      5.76 o
  -2  -3   2        3.20        3.05      0.93 o
  -1  -3   2      535.33      467.74      5.13 o
   0  -3   2      312.70      305.73      5.08 o
   2  -3   2      764.59      853.43     13.22 o
   3  -3   2      557.13      572.14     10.09 o
   4  -3   2      103.36      117.02      3.05 o
   5  -3   2        2.29        4.30      2.12 o
   6  -3   2       21.42       12.95     13.07 o
  -6  -2   2        2.08        2.35      2.41 o
  -5  -2   2       87.49       91.90      6.06 o
  -4  -2   2        4.73        5.00      1.59 o
  -3  -2   2      161.10      148.61      7.64 o
  -2  -2   2      278.64      276.77      3.54 o
  -1  -2   2      215.24      214.69      3.33 o
   0  -2   2     1218.71     1179.87     10.06 o
   1  -2   2       44.14       38.69      2.51 o
   2  -2   2       11.28        6.02      1.42 o
   3  -2   2       21.01       16.79      2.92 o
   4  -2   2       48.94       56.36      2.69 o
   5  -2   2        0.54        0.52      2.15 o
   6  -2   2        0.89        1.66      2.21 o
  -6  -1   2        2.25        1.90      3.62 o
  -5  -1   2      102.41       98.48      5.91 o
  -4  -1   2       74.44       82.11      3.99 o
  -3  -1   2      223.24      205.93      4.15 o
  -2  -1   2        4.08        3.90      0.98 o
  -1  -1   2       10.67       11.30      0.76 o
   0  -1   2       96.33       91.67      1.06 o
   1  -1   2     1471.62     1421.67     18.28 o
   2  -1   2      121.23      109.18      2.19 o
   3  -1   2       70.79       62.93      3.88 o
   4  -1   2       55.24       62.39      2.74 o
   5  -1   2        0.04        1.71      2.43 o
   6  -1   2       21.48       21.43      3.43 o
  -6   0   2       21.59       18.99      3.49 o
  -5   0   2       66.54       72.06      4.85 o
  -4   0   2       11.60       13.99      2.65 o
  -3   0   2       83.59       74.04      2.90 o
  -2   0   2      496.85      496.94      5.42 o
  -1   0   2      719.95      683.72      6.14 o
   1   0   2      115.67      123.50      2.10 o
   2   0   2       84.07       85.32      3.75 o
   3   0   2      859.13      888.48      9.76 o
   4   0   2       20.72       24.90      2.74 o
   5   0   2      166.02      167.33     10.36 o
   6   0   2      153.67      175.54      6.14 o
  -6   1   2        3.49        2.82      3.58 o
  -5   1   2      113.49      120.89      5.91 o
  -4   1   2        8.05        4.89      1.73 o
  -3   1   2       66.32       71.16      2.83 o
  -2   1   2      837.04      843.34      8.39 o
  -1   1   2      601.13      536.95      4.62 o
   1   1   2      923.24      911.95      6.03 o
   2   1   2      192.28      206.03      4.29 o
   3   1   2       31.78       35.55      2.63 o
   4   1   2        1.37        0.93      1.61 o
   5   1   2        0.14       -1.23      2.16 o
   6   1   2       31.35       34.87      3.56 o
   7   1   2        9.40        9.02      2.55 o
  -6   2   2        8.17        4.65      4.13 o
  -5   2   2       47.80       53.71      4.13 o
  -4   2   2        2.25        1.70      2.19 o
  -3   2   2       50.95       54.68      2.10 o
  -2   2   2      695.59      741.47      7.98 o
  -1   2   2       67.98       67.33      1.74 o
   0   2   2    15406.04    15443.84    158.22 o
   1   2   2      506.99      471.38      3.17 o
   2   2   2        3.90        3.20      0.64 o
   3   2   2      108.74      110.61      3.04 o
   4   2   2        5.86        6.60      2.03 o
   5   2   2        3.97        4.62      2.54 o
   6   2   2       71.85       86.08      7.04 o
   7   2   2        2.56        0.37      1.52 o
  -6   3   2        2.00       -0.22      2.53 o
  -5   3   2        0.29        0.10      1.42 o
  -4   3   2       24.00       20.25      2.88 o
  -3   3   2      673.09      752.00      8.89 o
  -2   3   2     2905.25     3122.89     30.68 o
  -1   3   2      161.55      165.35      2.45 o
   0   3   2        3.59        7.02      0.43 o
   1   3   2      830.47      727.46      4.50 o
   2   3   2      148.08      147.41      1.74 o
   3   3   2      185.66      194.56      2.73 o
   4   3   2        0.22        0.44      0.79 o
   5   3   2        1.10       -0.80      1.37 o
   6   3   2        6.81        5.29      1.78 o
   7   3   2        1.26        0.92      2.40 o
  -6   4   2        2.63       -1.21      2.45 o
  -5   4   2        0.22       -0.10      1.16 o
  -4   4   2       34.38       37.03      2.50 o
  -3   4   2        3.19        1.33      1.11 o
  -2   4   2       41.74       48.56      2.07 o
  -1   4   2      113.29      101.92      1.83 o
   0   4   2      672.27      620.51      6.64 o
   1   4   2       50.09       41.26      0.89 o
   2   4   2        0.09        0.05      0.46 o
   3   4   2      157.86      147.85      2.66 o
   4   4   2       21.14       24.95      1.30 o
   5   4   2       17.12       19.80      1.79 o
   6   4   2       29.05       26.32      3.38 o
   7   4   2        0.86        1.63      1.87 o
  -6   5   2       20.24       12.89     10.71 o
  -5   5   2        8.57        1.12      2.39 o
  -4   5   2       48.95       55.92      3.56 o
  -3   5   2        2.92        2.41      1.62 o
  -2   5   2      356.02      331.70      5.86 o
  -1   5   2        0.64        0.01      0.42 o
   0   5   2      403.28      439.31      4.39 o
   1   5   2       36.88       45.92      0.96 o
   2   5   2      427.10      434.90      6.03 o
   3   5   2        0.34        0.82      0.74 o
   4   5   2        6.36        6.46      1.38 o
   5   5   2       73.40       73.73      2.82 o
   6   5   2       42.69       46.70      2.73 o
  -5   6   2        7.34        2.21      2.70 o
  -4   6   2       10.61        7.75      2.47 o
  -3   6   2       55.80       46.38      2.18 o
  -2   6   2       78.89       77.33      2.37 o
  -1   6   2       25.31       27.16      1.41 o
   0   6   2     3115.74     3382.63     32.34 o
   1   6   2     1200.61     1271.82      8.52 o
   2   6   2       73.38       75.31      1.46 o
   3   6   2      107.21      117.78      2.47 o
   4   6   2       64.10       70.23      2.66 o
   5   6   2       21.11       21.57      2.55 o
   6   6   2       14.77       15.38      3.04 o
  -5   7   2       67.01       86.62      7.84 o
  -4   7   2       51.35       56.16      3.55 o
  -3   7   2      249.14      239.39      7.26 o
  -2   7   2      537.08      515.52      9.32 o
  -1   7   2       92.48      102.21      2.30 o
   0   7   2      231.87      251.72      3.79 o
   1   7   2        8.86       12.99      0.77 o
   2   7   2      109.91      122.39      1.48 o
   3   7   2       24.21       24.21      1.60 o
   4   7   2      229.21      239.93      3.68 o
   5   7   2       19.06       22.71      2.20 o
   6   7   2       24.01       28.46      2.16 o
  -5   8   2        2.72        4.75      2.96 o
  -4   8   2        3.96        1.48      3.02 o
  -3   8   2       40.12       43.76      4.17 o
  -2   8   2      335.00      339.32      5.17 o
  -1   8   2       64.54       63.52      1.41 o
   0   8   2      195.86      206.59      3.12 o
   1   8   2        4.73        5.25      0.74 o
   2   8   2       14.64       19.48      1.03 o
   3   8   2      512.33      469.59      4.80 o
   4   8   2       16.18       13.61      1.69 o
   5   8   2        4.83        4.92      1.96 o
   6   8   2       38.94       37.85      2.85 o
  -5   9   2        6.76        4.08      2.97 o
  -4   9   2        0.22       -1.60      3.08 o
  -3   9   2       10.29       10.72      3.28 o
  -2   9   2       74.83       73.39      2.80 o
  -1   9   2      431.95      409.83      4.18 o
   0   9   2        0.84        2.11      1.03 o
   1   9   2        6.76       11.15      0.80 o
   2   9   2        0.03        0.63      0.54 o
   3   9   2        0.32       -0.12      0.62 o
   4   9   2        0.59        1.38      1.22 o
   5   9   2        0.01        0.60      1.18 o
   6   9   2        1.76        2.88      1.90 o
  -4  10   2        0.00       -0.33      2.73 o
  -3  10   2        0.46       -0.81      0.81 o
  -2  10   2      176.12      183.37      3.31 o
  -1  10   2       13.47       13.50      1.09 o
   0  10   2        9.09        7.85      1.38 o
   1  10   2       26.17       25.47      2.02 o
   2  10   2        5.14        3.68      0.89 o
   3  10   2      320.10      325.49      4.95 o
   4  10   2       32.01       32.38      2.19 o
   5  10   2        6.11        5.97      1.82 o
   6  10   2        3.40        1.93      1.61 o
  -4  11   2       10.58        5.53      6.27 o
  -3  11   2        3.73        2.42      1.26 o
  -2  11   2        1.94        1.22      1.13 o
  -1  11   2       60.79       58.71      1.77 o
   0  11   2        4.23        3.35      1.03 o
   1  11   2       50.16       41.79      1.89 o
   2  11   2       54.36       57.25      1.79 o
   3  11   2       36.10       38.90      2.01 o
   4  11   2       14.32       13.49      1.73 o
   5  11   2       19.42       21.42      2.64 o
  -3  12   2        0.70       -0.14      1.11 o
  -2  12   2        0.66        0.81      1.16 o
  -1  12   2       88.04       86.81      2.38 o
   0  12   2       10.39       10.25      2.27 o
   1  12   2       19.76       14.65      1.41 o
   2  12   2      230.45      232.64      3.23 o
   3  12   2        0.11        0.58      1.00 o
   4  12   2        1.20       -0.14      1.02 o
   5  12   2        0.70        0.65      1.42 o
  -3  13   2        3.99        5.82      1.96 o
  -2  13   2        1.91        0.77      1.56 o
  -1  13   2        0.74        0.98      1.12 o
   0  13   2       46.69       49.90      2.40 o
   1  13   2        0.28        0.75      1.69 o
   2  13   2       16.07       15.37      1.32 o
   3  13   2       49.93       56.06      2.48 o
   4  13   2        0.76        2.01      1.20 o
  -2  14   2        4.52        8.47      1.80 o
  -1  14   2        8.56       10.63      1.41 o
   0  14   2       11.78        8.35      1.54 o
   1  14   2        0.78        2.07      1.29 o
   2  14   2        6.09        5.03      4.37 o
   3  14   2       28.99       20.89      6.63 o
   4  14   2       20.24       21.48      2.39 o
  -1  15   2        0.07        0.39      1.18 o
   0  15   2        0.23        0.36      0.91 o
   1  15   2        6.88        5.76      1.65 o
   2  15   2        4.51        0.67      1.66 o
   3  15   2       16.15       10.43      3.93 o
  -1 -15   3       38.55       40.91      5.54 o
  -3 -14   3        1.52        1.53      1.82 o
  -2 -14   3        4.55        5.86      2.03 o
  -1 -14   3       14.14       14.13      4.18 o
   0 -14   3        0.67        0.75      1.73 o
   1 -14   3        0.06        0.36      1.29 o
  -4 -13   3        1.95        0.91      1.46 o
  -3 -13   3       20.39       13.91      4.05 o
  -2 -13   3        6.12        4.81      1.30 o
  -1 -13   3        0.98       -0.04      0.95 o
   0 -13   3       21.17       18.25      4.07 o
   1 -13   3       24.11       18.60      2.08 o
   2 -13   3        2.13       -0.08      2.31 o
  -4 -12   3       24.35       25.25      6.93 o
  -3 -12   3       73.61       76.58      2.72 o
  -2 -12   3       21.47       29.00      1.70 o
  -1 -12   3        0.20       -0.47      0.99 o
   0 -12   3        0.46       -1.22      1.54 o
   1 -12   3        0.45        0.38      0.64 o
   2 -12   3        5.70        0.77      1.45 o
   3 -12   3        0.10       -0.61      2.18 o
  -5 -11   3        0.20        0.38      1.32 o
  -4 -11   3       64.53       69.97      3.41 o
  -3 -11   3       27.47       24.85      2.33 o
  -2 -11   3       42.74       39.91      1.76 o
  -1 -11   3      173.48      161.82      3.69 o
   0 -11   3        4.36        4.85      2.73 o
   1 -11   3       65.21       57.13      2.47 o
   2 -11   3        4.07        3.85      1.19 o
   3 -11   3        0.43        0.73      1.53 o
  -5 -10   3        2.80        5.52      2.33 o
  -4 -10   3        8.35        8.79      2.15 o
  -3 -10   3        0.27        0.03      0.74 o
  -2 -10   3       45.63       45.14      1.77 o
  -1 -10   3       32.21       28.71      1.46 o
   0 -10   3       50.16       46.89      2.62 o
   1 -10   3        0.27        0.57      1.04 o
   2 -10   3       29.55       33.85      1.55 o
   3 -10   3       81.70       85.57      2.29 o
   4 -10   3       26.92       28.12     17.24 o
  -6  -9   3        0.81        4.58      2.67 o
  -5  -9   3        5.41        4.32      2.27 o
  -4  -9   3       32.92       34.96      2.35 o
  -3  -9   3       27.25       26.36      1.57 o
  -2  -9   3      291.61      277.09      4.42 o
  -1  -9   3      448.86      453.70      6.84 o
   0  -9   3       13.52       16.56      1.64 o
   1  -9   3       48.87       42.80      3.09 o
   2  -9   3      132.90      133.24      2.31 o
   3  -9   3       81.48       98.02      2.30 o
   4  -9   3       24.60       29.14      5.18 o
  -6  -8   3        4.14        1.48      1.76 o
  -5  -8   3        4.13        5.88      2.14 o
  -4  -8   3       10.96        9.20      1.79 o
  -3  -8   3        1.37       -0.24      1.11 o
  -2  -8   3      252.93      252.11      4.41 o
  -1  -8   3        2.33        3.20      0.91 o
   0  -8   3        0.03        0.12      0.40 o
   1  -8   3       17.51       15.91      1.26 o
   2  -8   3        6.71        4.20      0.79 o
   3  -8   3       31.77       33.81      1.46 o
   4  -8   3       24.69       27.78      3.43 o
   5  -8   3        0.00       -1.07      3.97 o
  -6  -7   3        3.45        4.51      2.09 o
  -5  -7   3       22.10       12.66      4.26 o
  -4  -7   3       73.79       75.88      3.75 o
  -3  -7   3       28.89       29.93      2.12 o
  -2  -7   3        1.23        2.18      0.93 o
  -1  -7   3       51.43       50.35      2.48 o
   0  -7   3      405.46      420.33      5.49 o
   1  -7   3        1.42        3.25      0.84 o
   2  -7   3        0.26       -0.08      0.54 o
   3  -7   3      173.02      170.80      6.98 o
   4  -7   3       71.11       61.86      4.04 o
   5  -7   3        0.79        0.68      3.69 o
  -6  -6   3        0.01        0.03      1.27 o
  -5  -6   3        2.85       -0.32      1.39 o
  -4  -6   3        0.17        0.30      1.03 o
  -3  -6   3        8.17        4.52      1.23 o
  -2  -6   3       13.67       10.70      1.10 o
  -1  -6   3      946.75      947.33      7.77 o
   0  -6   3      374.73      362.77      8.91 o
   1  -6   3      674.74      710.28     10.46 o
   2  -6   3       42.76       45.41      1.76 o
   3  -6   3        8.55        7.86      3.21 o
   4  -6   3      131.01      118.43      7.15 o
   5  -6   3        0.24        2.61      2.61 o
  -6  -5   3        6.07        5.26      4.30 o
  -5  -5   3      155.03      151.71     10.33 o
  -4  -5   3        0.41        1.07      1.39 o
  -3  -5   3        0.55       -0.49      0.96 o
  -2  -5   3      321.63      322.36      5.22 o
  -1  -5   3      856.07      853.44      7.08 o
   0  -5   3     1046.34     1012.26     21.50 o
   1  -5   3      405.05      439.68      4.56 o
   2  -5   3        5.56        5.16      1.38 o
   3  -5   3       75.24       74.56      4.81 o
   5  -5   3       24.32       26.51      3.72 o
   6  -5   3        3.51        2.66      5.27 o
  -6  -4   3        0.50        0.06      1.33 o
  -5  -4   3        1.12        1.39      1.80 o
  -4  -4   3       84.43       81.67      2.99 o
  -3  -4   3      138.58      148.13      3.02 o
  -2  -4   3      707.36      732.35      7.66 o
  -1  -4   3       25.23       24.22      1.32 o
   0  -4   3        9.32       12.05      0.84 o
   1  -4   3      268.58      254.34      2.55 o
   2  -4   3       30.57       34.69      2.92 o
   3  -4   3       19.04       23.47      2.26 o
   4  -4   3       47.02       47.04      3.39 o
   5  -4   3       30.94       34.68      6.04 o
   6  -4   3        0.02       -3.38      3.38 o
  -6  -3   3        1.07        0.97      2.33 o
  -5  -3   3       55.60       54.06      8.62 o
  -4  -3   3      163.12      157.39      3.91 o
  -3  -3   3      108.69      138.27      2.94 o
  -2  -3   3      432.02      465.15      5.80 o
  -1  -3   3        0.83       -0.31      0.87 o
   0  -3   3      170.21      158.84      2.51 o
   1  -3   3     1298.82     1283.12     65.40 o
   2  -3   3      601.06      633.51     10.45 o
   3  -3   3        0.04        0.46      0.98 o
   4  -3   3        0.10        0.80      1.86 o
   5  -3   3        4.08        0.87      2.89 o
   6  -3   3       16.64       18.27     13.06 o
  -6  -2   3        3.17        4.55      2.60 o
  -5  -2   3        5.57        6.37      2.96 o
  -4  -2   3        0.36        0.27      1.55 o
  -3  -2   3      580.64      587.95      7.78 o
  -2  -2   3        5.30        4.06      1.01 o
  -1  -2   3     4169.43     4093.71     38.73 o
   0  -2   3      119.86      109.43      2.00 o
   2  -2   3       13.07       17.34      2.43 o
   3  -2   3       81.90       77.57      2.36 o
   4  -2   3       12.01       10.58      1.90 o
   5  -2   3       25.78       28.52      2.90 o
   6  -2   3       49.39       49.34      5.44 o
  -6  -1   3        7.21       13.64      3.93 o
  -5  -1   3       60.46       69.26      4.71 o
  -4  -1   3       14.85       14.58      2.00 o
  -3  -1   3      309.69      301.98      8.25 o
  -2  -1   3       24.60       31.03      2.46 o
  -1  -1   3     6807.95     6744.52     67.11 o
   0  -1   3      296.41      280.82      2.58 o
   1  -1   3     3145.45     2932.43    138.34 o
   2  -1   3       33.17       31.24      3.29 o
   3  -1   3      687.74      688.65      8.55 o
   4  -1   3        8.66        7.65      1.69 o
   5  -1   3      141.53      142.53      5.68 o
   6  -1   3       46.57       60.61      4.39 o
  -6   0   3        3.28        1.85      3.15 o
  -5   0   3       43.30       49.45      3.86 o
  -4   0   3      443.31      433.85     19.54 o
  -3   0   3       29.68       26.83      4.53 o
  -2   0   3      211.68      183.09      2.82 o
  -1   0   3     7705.59     7650.73     75.26 o
   0   0   3     1598.91     1454.84     11.53 o
   1   0   3     4034.45     3941.64     79.03 o
   2   0   3        0.89        1.09      0.76 o
   3   0   3      159.52      155.95      2.98 o
   4   0   3       51.59       48.44      3.39 o
   5   0   3        1.00        1.98      2.41 o
   6   0   3       20.76       22.01      3.39 o
  -6   1   3        2.29       -1.25      2.03 o
  -5   1   3      484.77      487.57      8.63 o
  -4   1   3      219.28      216.57     13.08 o
  -3   1   3       14.68       23.44      1.66 o
  -2   1   3      442.51      464.21      5.69 o
  -1   1   3     5263.87     5378.58     51.12 o
   0   1   3      575.28      514.75      7.01 o
   1   1   3     7557.00     7660.42     52.68 o
   2   1   3       43.93       39.15      1.02 o
   3   1   3        0.36        0.91      1.24 o
   4   1   3      113.87      129.43      5.12 o
   5   1   3       17.87       11.29      1.85 o
   6   1   3        3.63        2.99      3.13 o
   7   1   3        3.07        2.49      4.00 o
  -6   2   3        3.84        0.00      2.21 o
  -5   2   3        5.36        3.14      2.76 o
  -4   2   3        8.10        8.75      1.53 o
  -3   2   3       41.95       37.56      1.91 o
  -2   2   3       75.27       93.88      2.03 o
  -1   2   3        0.49        0.36      1.34 o
   0   2   3        0.03        0.47      0.24 o
   1   2   3        0.04       -0.08      0.42 o
   2   2   3      273.35      258.21      3.31 o
   3   2   3       33.53       36.30      1.27 o
   4   2   3        0.37        0.01      0.60 o
   5   2   3       15.43       10.42      3.58 o
   6   2   3        8.87       11.04      1.91 o
   7   2   3        1.18        2.33      2.74 o
  -6   3   3        7.28        6.83      7.17 o
  -5   3   3        1.77        1.32      2.28 o
  -4   3   3       20.32       22.79      2.20 o
  -3   3   3      238.42      242.49      4.76 o
  -2   3   3        1.57        2.19      2.19 o
  -1   3   3      914.12      912.45      8.22 o
   0   3   3      952.80      937.61      9.60 o
   1   3   3        0.08        1.60      0.57 o
   2   3   3       62.86       67.29      1.53 o
   3   3   3       25.52       27.11      1.28 o
   4   3   3        7.94        9.96      1.18 o
   5   3   3       45.28       47.51      2.74 o
   6   3   3       47.90       56.01      3.90 o
   7   3   3        0.81        1.28      1.81 o
  -6   4   3        7.26        2.36      2.73 o
  -5   4   3        9.64        4.16      4.81 o
  -4   4   3       12.43       10.75      2.02 o
  -3   4   3       35.84       34.73      2.47 o
  -2   4   3      897.97      933.21     16.95 o
  -1   4   3        3.15        3.09      0.78 o
   0   4   3       45.95       38.15      0.69 o
   1   4   3      719.93      698.68      6.41 o
   2   4   3       26.54       19.57      1.38 o
   3   4   3       23.16       24.13      1.60 o
   4   4   3       98.22       98.74      3.30 o
   5   4   3       46.05       49.96      2.46 o
   6   4   3       11.57        9.34      1.74 o
   7   4   3        3.86        4.68      2.41 o
  -6   5   3        2.24        3.73      3.57 o
  -5   5   3       16.14        9.78      8.13 o
  -4   5   3        0.81        0.83      2.38 o
  -3   5   3      237.99      247.96      8.48 o
  -2   5   3        0.05        0.98      0.76 o
  -1   5   3        5.77        3.74      1.12 o
   0   5   3      179.43      172.42      1.77 o
   1   5   3     3416.84     3495.68     23.05 o
   2   5   3       43.06       38.59      0.96 o
   3   5   3       63.62       60.52      1.36 o
   4   5   3        2.21        3.38      1.45 o
   5   5   3       69.39       78.30      3.42 o
   6   5   3       11.93        9.87      2.30 o
  -5   6   3        2.74        0.87      1.49 o
  -4   6   3        0.45        0.91      1.15 o
  -3   6   3       34.04       47.43      4.92 o
  -2   6   3       29.44       32.62      1.42 o
  -1   6   3        7.60        7.09      0.67 o
   0   6   3      398.53      426.95      3.40 o
   1   6   3      627.80      643.86      4.37 o
   2   6   3      346.37      359.17      2.86 o
   3   6   3      129.83      128.49      1.78 o
   4   6   3        2.70        4.15      1.17 o
   5   6   3       10.22       11.30      1.59 o
   6   6   3        4.01        6.33      1.84 o
  -5   7   3        2.88        2.18      1.84 o
  -4   7   3       43.09       45.22      5.87 o
  -3   7   3       60.97       53.90      4.30 o
  -2   7   3       29.06       30.10      2.78 o
  -1   7   3       46.32       41.23      1.94 o
   0   7   3      112.13      115.76      3.11 o
   1   7   3       10.47        8.65      0.67 o
   2   7   3      111.80      116.60      1.87 o
   3   7   3       56.78       58.24      1.70 o
   4   7   3        1.66        0.40      0.77 o
   5   7   3        8.91        7.77      2.10 o
   6   7   3        5.93        5.21      2.50 o
  -5   8   3        3.54        2.37      4.20 o
  -4   8   3        0.34        0.88      2.80 o
  -3   8   3      189.65      184.32      4.75 o
  -2   8   3       38.64       41.32      1.87 o
  -1   8   3      133.30      132.13      2.23 o
   0   8   3       10.09        8.57      0.72 o
   1   8   3       10.75       12.04      0.66 o
   2   8   3      199.42      181.63      2.22 o
   3   8   3        1.47        1.68      1.11 o
   4   8   3       16.56       17.17      1.91 o
   5   8   3       36.44       39.39      1.80 o
   6   8   3       36.81       38.69      3.05 o
  -5   9   3        2.98        1.93      4.25 o
  -4   9   3        0.10        0.05      2.20 o
  -3   9   3        3.58        5.44      1.81 o
  -2   9   3        9.28        9.65      1.51 o
  -1   9   3      364.86      353.46      3.98 o
   0   9   3       74.76       80.64      1.60 o
   1   9   3      104.32       95.79      2.66 o
   2   9   3       79.45       70.28      1.43 o
   3   9   3      571.49      565.01      6.10 o
   4   9   3      339.13      332.16      4.53 o
   5   9   3       29.94       27.19      2.56 o
   6   9   3       14.76       11.94      2.19 o
  -4  10   3        5.60        6.01      3.91 o
  -3  10   3       25.94       19.88      2.64 o
  -2  10   3       82.42       83.24      2.45 o
  -1  10   3       39.84       39.48      1.22 o
   0  10   3      135.66      146.75      2.42 o
   1  10   3       45.88       33.41      1.66 o
   2  10   3       29.37       36.95      1.74 o
   3  10   3      447.28      422.96      4.81 o
   4  10   3        0.59        0.51      1.05 o
   5  10   3       79.89       86.78      6.79 o
   6  10   3        8.38        4.11      2.07 o
  -4  11   3        1.94        1.46      3.39 o
  -3  11   3        9.72        9.47      1.54 o
  -2  11   3       15.30       13.05      1.65 o
  -1  11   3        1.23        1.82      0.88 o
   0  11   3       86.96       75.88      1.68 o
   1  11   3      140.93      141.07      2.77 o
   2  11   3       48.43       51.88      1.50 o
   3  11   3      106.76       98.26      2.49 o
   4  11   3       24.47       22.19      2.01 o
   5  11   3        4.85        3.37      1.66 o
  -3  12   3        1.62        2.95      1.81 o
  -2  12   3       19.68       22.14      1.91 o
  -1  12   3        4.61        4.56      1.24 o
   0  12   3        0.53        1.83      0.95 o
   1  12   3       97.42       85.85      2.19 o
   2  12   3        3.72        2.25      0.91 o
   3  12   3        0.02       -0.03      0.95 o
   4  12   3        0.01        0.12      1.00 o
   5  12   3        3.93        4.67      1.26 o
  -3  13   3        4.32        6.33      2.18 o
  -2  13   3        1.19       -0.50      1.46 o
  -1  13   3        9.72       10.30      1.52 o
   0  13   3        3.28        2.96      1.13 o
   1  13   3        4.85        5.77      1.55 o
   2  13   3        7.08        9.78      1.47 o
   3  13   3        0.20       -0.48      0.95 o
   4  13   3        0.90        0.82      1.27 o
  -2  14   3        1.39        0.93      1.66 o
  -1  14   3        8.79        7.53      1.58 o
   0  14   3        7.59        8.87      1.46 o
   1  14   3        3.63        2.05      1.65 o
   2  14   3        6.03        0.54      1.09 o
   3  14   3       50.19       59.99      2.61 o
   4  14   3        3.88        2.69      1.60 o
  -1  15   3        6.33        5.17      1.60 o
   0  15   3       55.56       64.44      5.38 o
   1  15   3        3.62        4.41      3.46 o
   2  15   3        7.13        0.00      1.36 o
   3  15   3        0.41        0.01      2.48 o
  -3 -14   4        4.57        5.52      2.36 o
  -2 -14   4       16.29       18.37      2.55 o
  -1 -14   4        0.04        2.47      3.41 o
   0 -14   4       10.30       11.48      2.77 o
   1 -14   4        0.33        3.70      6.65 o
  -4 -13   4       29.79       17.39      7.12 o
  -3 -13   4        3.79        4.14      2.19 o
  -2 -13   4        0.64       -0.07      1.70 o
  -1 -13   4       34.94       42.04      2.54 o
   0 -13   4        5.34        4.24      3.40 o
   1 -13   4        0.21        0.33      1.72 o
   2 -13   4        0.05        1.32      1.72 o
  -4 -12   4       30.17       33.92      6.42 o
  -3 -12   4       12.66       11.34      1.62 o
  -2 -12   4        0.08        1.19      1.05 o
  -1 -12   4       18.69       20.45      2.45 o
   0 -12   4        9.86        8.88      2.26 o
   1 -12   4        0.70        1.14      1.15 o
   2 -12   4       22.73       18.23     12.74 o
   3 -12   4        1.99        0.90      1.50 o
  -5 -11   4       15.52       17.61      2.57 o
  -4 -11   4        9.74       12.58      2.51 o
  -3 -11   4       14.63       15.77      2.39 o
  -2 -11   4        0.02        1.11      1.01 o
  -1 -11   4       56.77       60.04      3.35 o
   0 -11   4        0.72       -1.52      2.52 o
   1 -11   4       81.26       81.64      5.53 o
   2 -11   4       17.68       14.25      1.20 o
   3 -11   4       21.95       15.19      9.34 o
  -5 -10   4        4.01        5.67      1.79 o
  -4 -10   4       32.74       34.74      2.42 o
  -3 -10   4        0.86        1.43      1.22 o
  -2 -10   4      289.30      274.61      4.19 o
  -1 -10   4        6.51        5.54      1.32 o
   0 -10   4       47.33       53.40      4.32 o
   1 -10   4        6.29        3.83      2.48 o
   2 -10   4       17.01       18.65      1.23 o
   3 -10   4        8.41        4.73      5.17 o
   4 -10   4       16.64       10.57     10.09 o
  -5  -9   4        0.00        0.45      1.47 o
  -4  -9   4        9.42        7.38      1.74 o
  -3  -9   4      146.39      132.66      5.17 o
  -2  -9   4      515.12      509.86      5.96 o
  -1  -9   4      160.01      161.89      3.28 o
   0  -9   4      180.66      174.41      2.99 o
   1  -9   4       36.58       32.54      1.50 o
   2  -9   4        2.34        1.90      1.00 o
   3  -9   4        1.20        3.52      1.20 o
   4  -9   4       15.88        6.61      7.91 o
  -6  -8   4       20.91       17.38      6.54 o
  -5  -8   4       14.82        7.78      3.99 o
  -4  -8   4        3.61        1.90      1.74 o
  -3  -8   4      103.98      100.30      2.33 o
  -2  -8   4      109.88      103.96      2.44 o
  -1  -8   4       18.69       20.36      1.35 o
   0  -8   4       42.03       40.45      1.40 o
   1  -8   4      106.98      113.06      2.12 o
   2  -8   4        0.88        0.61      0.78 o
   3  -8   4       15.19       10.62      1.31 o
   4  -8   4       69.33       72.90      2.65 o
   5  -8   4        0.24        2.99      4.56 o
  -6  -7   4        9.24        7.09      3.43 o
  -5  -7   4        0.03        0.84      1.24 o
  -4  -7   4       30.84       32.25      3.62 o
  -3  -7   4       68.82       66.37      2.49 o
  -2  -7   4      328.51      329.65      5.51 o
  -1  -7   4        2.02        3.18      0.89 o
   0  -7   4        6.98        6.45      0.87 o
   1  -7   4        0.07        0.13      0.56 o
   2  -7   4        0.01        0.87      0.71 o
   3  -7   4       21.28       19.12      1.71 o
   4  -7   4        3.63        3.97      3.73 o
   5  -7   4       35.53       34.61      6.65 o
  -6  -6   4        3.87        1.12      1.81 o
  -5  -6   4       57.47       48.16      4.92 o
  -4  -6   4      327.37      270.70      6.25 o
  -3  -6   4        3.04        3.75      1.29 o
  -2  -6   4      161.61      148.63      2.23 o
  -1  -6   4      138.95      143.38      3.25 o
   0  -6   4        1.30        5.57      1.19 o
   1  -6   4      174.13      197.42      2.67 o
   2  -6   4      208.33      223.20      2.58 o
   3  -6   4      166.11      160.56      6.63 o
   4  -6   4       39.98       53.86      3.84 o
   5  -6   4        2.14        3.16      4.30 o
  -6  -5   4        5.27        2.05      2.17 o
  -5  -5   4       51.53       53.34      3.34 o
  -4  -5   4        2.99        1.30      1.88 o
  -3  -5   4       39.23       41.50      2.02 o
  -2  -5   4      503.55      468.20      5.59 o
  -1  -5   4      101.53      102.83      2.00 o
   0  -5   4       39.28       35.69      1.13 o
   1  -5   4      428.49      435.48      9.08 o
   2  -5   4      148.93      160.08      2.11 o
   3  -5   4       56.00       47.59      2.84 o
   4  -5   4      101.92      104.01      4.59 o
   5  -5   4        0.10        0.73      3.44 o
   6  -5   4        7.79        9.71      3.93 o
  -6  -4   4        3.78        3.63      3.31 o
  -5  -4   4       10.58        9.55      7.46 o
  -4  -4   4       23.53       21.24      3.54 o
  -3  -4   4       16.42       19.99      1.70 o
  -2  -4   4     1429.87     1477.01     14.82 o
  -1  -4   4       96.10      108.89      2.60 o
   0  -4   4      218.44      196.16      2.16 o
   1  -4   4      396.37      376.70      3.76 o
   2  -4   4       25.03       28.95      2.95 o
   3  -4   4      189.96      229.03      7.09 o
   4  -4   4       70.29       65.19      5.74 o
   5  -4   4        1.94        0.72      2.14 o
   6  -4   4        7.88        4.92      5.44 o
  -6  -3   4        0.10       -0.53      1.78 o
  -5  -3   4       39.98       34.44      4.05 o
  -4  -3   4      374.79      372.89      5.58 o
  -3  -3   4        0.41        0.39      0.96 o
  -2  -3   4     1214.97     1277.28     12.74 o
  -1  -3   4      204.33      189.47      2.83 o
   0  -3   4      175.47      158.45      3.02 o
   1  -3   4      615.34      617.25      9.88 o
   2  -3   4      133.41      143.09      3.31 o
   3  -3   4       23.42       21.12      3.35 o
   4  -3   4        5.13        5.57      3.42 o
   5  -3   4       47.24       59.29      6.77 o
   6  -3   4        9.08        7.68      5.78 o
  -6  -2   4        3.02        7.50      3.81 o
  -5  -2   4       47.43       51.34      3.40 o
  -4  -2   4      328.38      324.43     11.73 o
  -3  -2   4      188.16      169.66      6.47 o
  -2  -2   4     3323.47     3452.19     33.64 o
  -1  -2   4      128.68      116.24      2.61 o
   0  -2   4      691.28      673.67      6.55 o
   1  -2   4      132.95      137.94      2.98 o
   2  -2   4      351.10      365.23      7.12 o
   3  -2   4      148.73      152.00      4.90 o
   4  -2   4       82.54       97.52      6.75 o
   5  -2   4       23.89       24.77      3.76 o
   6  -2   4        0.96        0.06      1.68 o
  -6  -1   4        7.05        6.41      3.67 o
  -5  -1   4       48.77       55.86      6.16 o
  -4  -1   4        0.00       -0.04      0.91 o
  -3  -1   4        2.69        3.95      1.68 o
  -2  -1   4     1000.23     1015.58     10.09 o
  -1  -1   4       74.27       66.78      1.65 o
   0  -1   4     2231.47     2204.15     19.58 o
   1  -1   4    16463.02    16526.52    246.90 o
   2  -1   4      122.83        0.01      0.32 o
   3  -1   4       65.35       68.14      4.67 o
   4  -1   4       15.97       17.49      2.66 o
   5  -1   4        3.12        6.67      3.12 o
   6  -1   4        4.74        4.22      2.77 o
  -6   0   4        2.72        3.27      3.82 o
  -5   0   4        0.71       -0.59      2.30 o
  -4   0   4       32.80       34.13      2.52 o
  -3   0   4       17.02       15.46      1.53 o
  -2   0   4     1014.01     1017.71     10.04 o
  -1   0   4      302.03      260.29      2.73 o
   0   0   4     9621.21     9583.30     96.02 o
   1   0   4    14408.32    14961.94    158.48 o
   2   0   4      398.82      418.20      3.91 o
   3   0   4       81.57       78.76      2.20 o
   4   0   4        6.76        4.10      1.48 o
   5   0   4      113.48      132.70      5.39 o
   6   0   4       42.29       41.28      4.47 o
  -6   1   4       11.39        5.25      5.95 o
  -5   1   4       32.96       31.70      7.64 o
  -4   1   4      119.58      122.22      4.50 o
  -3   1   4      128.94      124.29      2.85 o
  -2   1   4      435.46      466.62      5.77 o
  -1   1   4      176.13      147.52      2.51 o
   0   1   4      497.19      464.11      3.88 o
   1   1   4      622.26      586.38      6.83 o
   2   1   4       16.77       15.88      0.94 o
   3   1   4       40.97       47.78      1.26 o
   4   1   4        1.24        1.49      1.00 o
   5   1   4        3.14        2.76      1.35 o
   6   1   4       22.45       26.59      2.20 o
  -6   2   4        6.47        3.65      3.72 o
  -5   2   4       10.87        9.05      3.17 o
  -4   2   4       19.69       26.34      3.03 o
  -3   2   4      151.98      147.04      8.62 o
  -2   2   4      591.33      641.34      7.17 o
  -1   2   4        1.76        1.85      0.85 o
   0   2   4     2464.97     2301.36     18.45 o
   1   2   4     5630.50     5598.68     43.56 o
   2   2   4       96.03       85.40      1.71 o
   3   2   4       24.89       27.24      1.28 o
   4   2   4       20.92       18.10      1.87 o
   5   2   4        0.14       -1.31      1.31 o
   6   2   4       18.75       22.61      3.17 o
   7   2   4        9.69        6.84      2.01 o
  -6   3   4        3.26        0.97      3.02 o
  -5   3   4       17.49       19.65      2.75 o
  -4   3   4        0.07       -0.18      1.47 o
  -3   3   4      194.13      195.84      4.22 o
  -2   3   4       56.38       59.75      1.43 o
  -1   3   4      766.55      777.30      7.11 o
   0   3   4        0.12        0.89      0.26 o
   1   3   4     4573.71     4646.29     50.40 o
   2   3   4      218.08      230.70      2.02 o
   3   3   4      532.36      543.67      5.14 o
   4   3   4       36.70       42.98      1.90 o
   5   3   4        9.98        7.46      1.70 o
   6   3   4       13.40       15.78      1.91 o
   7   3   4        0.19        0.35      2.14 o
  -6   4   4        0.19        1.43      3.17 o
  -5   4   4        0.78        0.05      1.27 o
  -4   4   4       43.24       48.18      3.43 o
  -3   4   4        6.45        7.22      1.36 o
  -2   4   4      423.14      470.15      5.82 o
  -1   4   4        3.91        6.30      0.83 o
   0   4   4      165.50      151.94      3.26 o
   1   4   4      592.61      552.38      3.37 o
   2   4   4      225.04      205.57      2.66 o
   3   4   4       84.19       87.43      2.06 o
   4   4   4        0.65        0.77      1.05 o
   5   4   4        0.03        0.04      1.02 o
   6   4   4        9.61        8.92      2.74 o
   7   4   4        0.24       -1.29      2.46 o
  -6   5   4        5.99        6.49      5.56 o
  -5   5   4       29.48       27.57     17.69 o
  -4   5   4       82.12       87.05      3.21 o
  -3   5   4       46.39       48.80      2.14 o
  -2   5   4      367.49      359.84      4.75 o
  -1   5   4      335.55      340.99      7.97 o
   0   5   4      478.86      475.68      4.38 o
   1   5   4      361.92      350.09      3.17 o
   2   5   4        0.02        0.61      0.48 o
   3   5   4      161.41      156.14      2.37 o
   4   5   4       41.78       46.56      2.59 o
   5   5   4        5.01        4.43      1.20 o
   6   5   4      113.96      121.39      4.01 o
  -5   6   4       15.49        7.41      9.44 o
  -4   6   4       17.47       11.72      2.68 o
  -3   6   4        0.62       -0.11      1.13 o
  -2   6   4       74.43       64.00      2.19 o
  -1   6   4       10.76       10.11      1.30 o
   0   6   4        0.05        0.06      0.31 o
   1   6   4      124.13      143.00      1.60 o
   2   6   4       41.88       49.87      1.04 o
   3   6   4       52.43       53.01      2.07 o
   4   6   4       22.36       26.00      2.46 o
   5   6   4        5.91        7.02      1.99 o
   6   6   4       69.81       81.07      4.15 o
  -5   7   4        1.37        4.71      3.03 o
  -4   7   4       21.23       19.05      2.96 o
  -3   7   4        1.56        1.85      1.81 o
  -2   7   4      399.87      394.71      6.31 o
  -1   7   4        8.90        8.88      1.16 o
   0   7   4       86.02      100.70      1.50 o
   1   7   4      280.20      269.45      2.02 o
   2   7   4      115.74      114.62      1.60 o
   3   7   4       40.95       41.13      1.84 o
   4   7   4       41.33       41.00      1.77 o
   5   7   4       19.02       18.49      1.71 o
   6   7   4        9.89       13.92      2.43 o
  -5   8   4        9.39        6.81      4.97 o
  -4   8   4        4.20        2.80      2.02 o
  -3   8   4        1.68        0.16      1.13 o
  -2   8   4      288.29      304.96      6.76 o
  -1   8   4       18.71       14.81      0.94 o
   0   8   4       48.09       51.73      1.99 o
   1   8   4       63.93       74.17      1.41 o
   2   8   4       32.48       34.69      1.02 o
   3   8   4      357.65      345.33      3.86 o
   4   8   4      331.37      324.66      5.77 o
   5   8   4      134.51      136.04      3.88 o
   6   8   4       15.90       16.09      2.31 o
  -4   9   4        4.79        6.67      2.36 o
  -3   9   4      126.99      119.66      5.53 o
  -2   9   4     1480.11     1515.32     17.47 o
  -1   9   4      778.64      783.68      7.18 o
   0   9   4       25.37       24.01      0.93 o
   1   9   4        0.58       -0.11      0.57 o
   2   9   4        0.13       -0.23      0.44 o
   3   9   4       11.34       11.37      1.22 o
   4   9   4      106.75      114.46      2.32 o
   5   9   4       20.29       20.36      2.12 o
   6   9   4       14.48       14.58      2.50 o
  -4  10   4       14.30       11.00      2.72 o
  -3  10   4        4.20        6.01      2.05 o
  -2  10   4       23.71       23.65      1.50 o
  -1  10   4        3.87        3.57      1.00 o
   0  10   4       51.59       43.46      1.31 o
   1  10   4       39.90       36.77      1.29 o
   2  10   4        6.38        4.87      0.78 o
   3  10   4       16.68       15.09      1.38 o
   4  10   4       34.51       36.94      2.11 o
   5  10   4        5.02        4.81      1.42 o
   6  10   4        4.62        7.59      2.49 o
  -4  11   4       17.43       17.64      3.14 o
  -3  11   4        6.03        3.73      2.59 o
  -2  11   4       11.66       10.02      1.31 o
  -1  11   4       76.94       70.43      2.01 o
   0  11   4       95.78       83.26      1.80 o
   1  11   4        2.69        0.69      0.75 o
   2  11   4        0.69        3.24      0.85 o
   3  11   4       69.31       64.98      1.89 o
   4  11   4       39.79       35.17      2.13 o
   5  11   4        9.45       10.62      2.08 o
  -3  12   4        6.81        8.22      2.40 o
  -2  12   4        1.60        2.01      1.39 o
  -1  12   4       38.95       41.85      2.01 o
   0  12   4       83.35       82.92      2.24 o
   1  12   4       99.07       89.41      2.26 o
   2  12   4        0.71        0.42      0.59 o
   3  12   4      144.30      141.29      3.01 o
   4  12   4        0.13        0.71      1.15 o
   5  12   4        8.82        9.25      1.85 o
  -3  13   4        3.81        2.43      3.97 o
  -2  13   4       51.41       57.69      3.04 o
  -1  13   4       14.61       16.27      1.43 o
   0  13   4        4.94        2.60      1.01 o
   1  13   4        0.92        0.44      0.78 o
   2  13   4        3.64        3.62      1.22 o
   3  13   4        0.07        0.45      0.89 o
   4  13   4       36.55       39.01      1.83 o
  -2  14   4        2.17        2.06      1.78 o
  -1  14   4       29.51       40.60      2.11 o
   0  14   4        0.96        1.53      1.03 o
   1  14   4        2.05        2.11      1.10 o
   2  14   4        0.17        0.55      1.00 o
   3  14   4       25.67       34.71      4.39 o
   4  14   4       43.20       50.38      7.13 o
  -1  15   4        5.92        8.92      3.54 o
   0  15   4        4.76        5.70      3.50 o
   1  15   4       11.98       13.02      4.19 o
   2  15   4        2.27        1.08      1.54 o
   3  15   4        6.65        8.42      5.20 o
  -2 -14   5        0.48        2.14      1.89 o
  -1 -14   5        7.28        6.82      1.84 o
   0 -14   5        3.22        6.15      4.16 o
   1 -14   5        5.68       10.76      5.39 o
  -3 -13   5        0.87        0.55      1.35 o
  -2 -13   5        5.88        8.88      1.81 o
  -1 -13   5       53.29       64.33      3.07 o
   0 -13   5        8.23       10.33      4.18 o
   1 -13   5        1.13        2.80      2.32 o
   2 -13   5        6.04        9.05      3.12 o
  -4 -12   5        0.94        0.24      1.35 o
  -3 -12   5        7.19        9.52      1.90 o
  -2 -12   5       48.81       48.20      2.13 o
  -1 -12   5        0.02       -0.43      1.08 o
   0 -12   5        2.36        3.55      3.25 o
   1 -12   5        0.28       -0.63      2.82 o
   2 -12   5        5.82        3.54      1.91 o
   3 -12   5        2.85        3.17      2.92 o
  -5 -11   5       17.99       30.40      4.65 o
  -4 -11   5       45.52       53.99      2.96 o
  -3 -11   5       17.46       25.81      2.13 o
  -2 -11   5        3.46        3.49      1.38 o
  -1 -11   5       69.37       68.58      3.81 o
   0 -11   5       16.96       15.14      2.38 o
   1 -11   5       24.76       26.85      4.60 o
   2 -11   5       25.95       26.24      3.87 o
   3 -11   5       16.74       11.39      9.28 o
  -5 -10   5        0.65        1.17      3.24 o
  -4 -10   5        2.47        2.10      1.47 o
  -3 -10   5        3.25        2.81      1.41 o
  -2 -10   5      169.59      162.50      3.75 o
  -1 -10   5      252.17      258.09      3.88 o
   0 -10   5       27.08       35.18      4.33 o
   1 -10   5       13.93       19.16      2.45 o
   2 -10   5       13.40       12.01      2.79 o
   3 -10   5       95.30       97.88      4.07 o
   4 -10   5       18.36       10.45     11.21 o
  -5  -9   5        3.59        6.05      1.80 o
  -4  -9   5        2.42        1.59      1.33 o
  -3  -9   5        2.93        0.41      1.14 o
  -2  -9   5       42.54       43.30      2.06 o
  -1  -9   5      886.62      862.06      8.22 o
   0  -9   5      112.60      116.69      4.80 o
   1  -9   5       27.95       25.51      3.81 o
   2  -9   5        5.21        3.75      1.24 o
   3  -9   5       17.55       23.28      1.01 o
   4  -9   5        7.15        4.52      5.40 o
  -6  -8   5       11.54        7.15      2.97 o
  -5  -8   5        2.33        1.82      1.45 o
  -4  -8   5       56.64       52.66      2.24 o
  -3  -8   5       64.28       55.31      2.30 o
  -2  -8   5       62.45       56.79      1.82 o
  -1  -8   5        3.21        4.61      1.11 o
   0  -8   5        1.05        0.54      0.81 o
   1  -8   5       25.26       25.60      2.36 o
   2  -8   5        9.79        7.52      0.74 o
   3  -8   5        0.76        2.27      0.90 o
   4  -8   5       19.82       10.17     10.33 o
   5  -8   5        0.00       -0.38      1.59 o
  -6  -7   5        0.59       -0.09      1.05 o
  -5  -7   5        9.67        4.11      2.47 o
  -4  -7   5      112.74      104.92      3.75 o
  -3  -7   5      270.20      254.42      4.53 o
  -2  -7   5       22.32       25.91      1.59 o
  -1  -7   5       14.86       12.31      0.95 o
   0  -7   5       98.05      108.64      2.15 o
   1  -7   5       58.93       54.14      3.91 o
   2  -7   5      139.71      144.02      3.42 o
   3  -7   5       24.59       22.77      1.42 o
   4  -7   5       18.33       26.44      5.21 o
   5  -7   5        0.76        2.42      2.73 o
  -6  -6   5        0.60        0.90      2.65 o
  -5  -6   5        0.23       -0.48      2.08 o
  -4  -6   5        1.65       -0.35      1.32 o
  -3  -6   5        1.79        0.98      1.55 o
  -2  -6   5      181.95      174.03      3.90 o
  -1  -6   5      153.59      146.55      2.56 o
   0  -6   5       42.82       30.72      1.41 o
   1  -6   5      700.12      689.37     10.82 o
   2  -6   5      109.81      101.73      1.35 o
   3  -6   5        0.21       -0.79      2.56 o
   4  -6   5        7.69       14.75      4.56 o
   5  -6   5        0.11       -0.91      2.33 o
  -6  -5   5        4.36        2.05      2.75 o
  -5  -5   5        5.59        3.42      3.71 o
  -4  -5   5      143.41      138.19      4.78 o
  -3  -5   5        3.04        4.13      1.39 o
  -2  -5   5        0.01        0.34      0.87 o
  -1  -5   5       28.63       32.00      1.55 o
   0  -5   5      294.89      283.58      4.48 o
   1  -5   5      592.38      601.24     10.70 o
   2  -5   5       29.52       33.62      0.71 o
   3  -5   5       15.24       13.07      3.49 o
   4  -5   5       50.17       52.91      5.77 o
   5  -5   5        1.23        4.01      4.43 o
   6  -5   5        3.17        1.91      4.97 o
  -6  -4   5        1.34        1.27      2.21 o
  -5  -4   5        0.15        0.57      1.61 o
  -4  -4   5        0.94        0.92      1.38 o
  -3  -4   5        1.33        1.61      1.60 o
  -2  -4   5       82.26       81.91      2.77 o
  -1  -4   5      202.79      212.17      3.67 o
   0  -4   5       52.48       45.22      0.96 o
   1  -4   5       27.60       30.69      1.83 o
   2  -4   5        0.27        0.52      1.03 o
   3  -4   5       30.55       23.98      3.72 o
   4  -4   5        9.29        9.91      2.50 o
   5  -4   5       39.12       32.30      6.29 o
   6  -4   5        3.66        2.86      1.36 o
  -6  -3   5        0.20        0.38      1.62 o
  -5  -3   5       17.92        7.66      9.60 o
  -4  -3   5       25.26       18.04      2.93 o
  -3  -3   5       41.00       54.53      2.88 o
  -2  -3   5      445.76      455.94      5.48 o
  -1  -3   5     1774.83     1843.26     31.91 o
   0  -3   5       46.93       51.01      2.55 o
   1  -3   5      352.16      341.38      6.78 o
   2  -3   5        7.64        7.34      1.23 o
   3  -3   5       42.05       47.09      2.69 o
   4  -3   5        0.43       -0.67      1.67 o
   5  -3   5       75.76       83.59      4.70 o
   6  -3   5        0.11        1.60      1.60 o
  -6  -2   5        1.60        3.36      3.46 o
  -5  -2   5       22.76       27.31      6.07 o
  -4  -2   5      455.16      446.52     18.75 o
  -3  -2   5       16.32       12.31      1.59 o
  -2  -2   5       28.07       28.11      1.53 o
  -1  -2   5     1367.13     1334.94     12.12 o
   0  -2   5       61.45       64.95      2.22 o
   1  -2   5      143.67      149.02      3.14 o
   2  -2   5      392.26      444.29      4.61 o
   3  -2   5       16.70       12.89      2.97 o
   4  -2   5       58.99       55.40      5.10 o
   5  -2   5        0.71        0.54      1.02 o
   6  -2   5       19.58       15.67      3.28 o
  -6  -1   5       25.87       22.47     15.09 o
  -5  -1   5       64.43       77.90      5.00 o
  -4  -1   5       13.50       12.63      2.21 o
  -3  -1   5       12.70       16.73      1.38 o
  -2  -1   5       38.01       33.65      2.10 o
  -1  -1   5     1724.35     1703.66     16.20 o
   0  -1   5     2989.47     2912.79     26.86 o
   1  -1   5      931.20      913.80      7.93 o
   2  -1   5       32.12       34.84      3.49 o
   3  -1   5       13.87       14.02      1.77 o
   4  -1   5      215.64      211.44      5.81 o
   5  -1   5       78.87       86.43      2.56 o
   6  -1   5       42.51       45.55      3.08 o
  -6   0   5        0.48       -0.78      2.96 o
  -5   0   5      208.76      220.85     12.83 o
  -4   0   5      327.13      306.51      5.05 o
  -3   0   5      122.32      116.66      2.79 o
  -2   0   5      205.01      179.78      2.90 o
  -1   0   5      312.50      308.37      3.14 o
   0   0   5     1111.01     1046.27      9.04 o
   1   0   5      118.50      104.70      1.28 o
   2   0   5       25.40       24.56      1.33 o
   3   0   5        1.08        1.23      0.75 o
   4   0   5       88.13       86.13      1.95 o
   5   0   5        8.00        7.82      1.34 o
   6   0   5        1.89        3.42      1.84 o
  -6   1   5        0.00       -1.08      1.87 o
  -5   1   5       21.35       21.82      2.89 o
  -4   1   5       35.76       36.70      3.40 o
  -3   1   5      211.67      209.77      4.36 o
  -2   1   5      102.25      113.81      2.22 o
  -1   1   5      221.57      208.11      2.96 o
   0   1   5      350.85      329.16      2.98 o
   1   1   5     9288.54     9266.44     94.25 o
   2   1   5     1719.53     1819.04     15.47 o
   3   1   5       18.70       14.77      1.10 o
   4   1   5        1.92        1.91      1.07 o
   5   1   5        1.23        0.62      1.20 o
   6   1   5        0.01        1.15      1.72 o
  -6   2   5        0.30       -1.26      2.19 o
  -5   2   5        0.02        1.12      1.55 o
  -4   2   5       73.24       70.31      5.83 o
  -3   2   5       94.80       98.35      3.28 o
  -2   2   5       62.33       73.95      7.36 o
  -1   2   5      713.04      697.72      8.68 o
   0   2   5     1199.30     1112.25     20.35 o
   1   2   5       35.59       41.01      1.31 o
   2   2   5      552.63      566.71      3.95 o
   3   2   5      235.15      262.19      4.12 o
   4   2   5      192.89      208.37      3.32 o
   5   2   5       19.96       20.98      1.91 o
   6   2   5        6.16        4.50      1.63 o
  -6   3   5       20.62       19.15     13.57 o
  -5   3   5        0.31        0.52      2.25 o
  -4   3   5        5.60        5.98      1.48 o
  -3   3   5       71.30       78.87      2.39 o
  -2   3   5      466.85      515.92     12.10 o
  -1   3   5       22.41       22.51      1.12 o
   0   3   5      261.25      245.79      3.40 o
   1   3   5     2023.34     1947.15     18.69 o
   2   3   5       10.62       12.71      0.87 o
   3   3   5        0.65        2.13      0.98 o
   4   3   5      119.83      125.60      3.04 o
   5   3   5       22.98       19.71      1.96 o
   6   3   5        4.42        4.88      2.39 o
   7   3   5        0.02        0.10      1.55 o
  -6   4   5        0.78        0.46      2.81 o
  -5   4   5        0.02       -0.25      1.57 o
  -4   4   5       17.42       15.56      2.11 o
  -3   4   5       66.62       60.18      2.84 o
  -2   4   5       15.68       21.88      1.78 o
  -1   4   5      231.53      212.29      2.54 o
   0   4   5       38.27       34.99      0.79 o
   1   4   5      340.74      352.77      2.77 o
   2   4   5       23.90       16.45      0.78 o
   3   4   5       42.30       43.42      1.63 o
   4   4   5        2.19        2.29      1.08 o
   5   4   5        7.09        4.34      1.57 o
   6   4   5        0.86        0.90      1.34 o
  -6   5   5        6.35        2.16      3.53 o
  -5   5   5        6.06        3.72      3.84 o
  -4   5   5        0.13        0.05      1.14 o
  -3   5   5        3.55        5.26      1.33 o
  -2   5   5       48.83       50.74      1.98 o
  -1   5   5       41.31       53.12      2.10 o
   0   5   5      410.90      415.27      4.90 o
   1   5   5     1335.46     1371.96     25.18 o
   2   5   5       38.55       34.94      0.90 o
   3   5   5       76.47       85.56      1.80 o
   4   5   5       40.36       46.53      1.95 o
   5   5   5       97.80      105.48      2.99 o
   6   5   5      101.69      105.19      3.83 o
  -5   6   5        8.77       12.00     11.01 o
  -4   6   5        2.02       -0.54      1.47 o
  -3   6   5        5.07        6.17      1.37 o
  -2   6   5      181.43      158.34      3.07 o
  -1   6   5      560.00      530.24      7.18 o
   0   6   5        0.00        0.05      0.24 o
   1   6   5      257.12      288.79      1.82 o
   2   6   5      378.10      421.15      4.32 o
   3   6   5       99.71      102.33      2.17 o
   4   6   5        9.41        9.97      1.59 o
   5   6   5        3.27        4.26      1.54 o
   6   6   5        1.94        0.67      1.33 o
  -5   7   5       30.55       30.12      3.17 o
  -4   7   5       89.45       79.95      2.79 o
  -3   7   5       15.90       17.26      2.21 o
  -2   7   5       47.43       46.82      2.03 o
  -1   7   5       10.17       12.57      1.22 o
   0   7   5       43.81       44.82      0.87 o
   1   7   5      525.28      545.88      4.66 o
   2   7   5       97.64       92.04      1.77 o
   3   7   5       10.29       14.46      1.10 o
   4   7   5        3.70        4.53      1.02 o
   5   7   5        2.20        4.66      1.21 o
   6   7   5        0.15       -0.01      1.06 o
  -5   8   5        6.13       16.84      3.55 o
  -4   8   5       15.33       14.30      2.64 o
  -3   8   5        4.32        0.22      1.84 o
  -2   8   5      455.09      439.25      8.42 o
  -1   8   5      726.65      710.66      7.93 o
   0   8   5       28.88       28.27      0.75 o
   1   8   5       46.40       40.91      1.04 o
   2   8   5       33.92       35.22      1.01 o
   3   8   5      387.55      381.54      4.98 o
   4   8   5      248.77      256.48      3.74 o
   5   8   5        1.10        0.04      0.94 o
   6   8   5        9.73       11.92      2.12 o
  -4   9   5        1.49        0.74      2.84 o
  -3   9   5        6.25        5.18      2.74 o
  -2   9   5       10.76       13.34      2.02 o
  -1   9   5       62.58       54.43      1.62 o
   0   9   5       46.34       51.56      1.10 o
   1   9   5      312.48      299.82      2.97 o
   2   9   5        0.73        1.51      0.66 o
   3   9   5       48.68       49.99      1.64 o
   4   9   5       13.36       10.71      1.32 o
   5   9   5        8.76        6.36      2.35 o
   6   9   5       35.72       38.13      2.62 o
  -4  10   5        1.45        0.66      2.91 o
  -3  10   5       13.51       11.56      1.82 o
  -2  10   5       91.06       86.19      4.50 o
  -1  10   5       18.27       20.09      1.17 o
   0  10   5        7.58        8.75      1.09 o
   1  10   5        2.66        3.78      0.87 o
   2  10   5       90.57       86.88      1.71 o
   3  10   5        7.18        5.25      1.07 o
   4  10   5        4.77        4.99      1.28 o
   5  10   5        1.77        2.75      1.51 o
   6  10   5        0.47        1.24      1.40 o
  -4  11   5        0.63       -0.85      3.09 o
  -3  11   5        9.34       10.99      2.39 o
  -2  11   5       48.51       49.89      2.19 o
  -1  11   5       72.05       74.73      2.27 o
   0  11   5      127.00      120.67      1.95 o
   1  11   5        0.61       -0.03      0.94 o
   2  11   5      282.11      252.70      2.51 o
   3  11   5        8.92        9.34      1.15 o
   4  11   5       17.31       16.75      1.68 o
   5  11   5        0.00       -1.02      1.44 o
  -3  12   5        7.64       10.80      2.47 o
  -2  12   5        4.83        4.77      1.47 o
  -1  12   5       13.20       16.39      2.52 o
   0  12   5        0.01       -0.07      0.70 o
   1  12   5      263.08      220.21      2.94 o
   2  12   5        2.48        3.93      1.08 o
   3  12   5        4.47        2.28      0.92 o
   4  12   5        8.93       11.97      1.52 o
   5  12   5        0.52        0.04      1.12 o
  -2  13   5        8.25        6.13      1.44 o
  -1  13   5        0.69        0.48      0.95 o
   0  13   5        6.86        6.02      0.96 o
   1  13   5       10.17       12.36      1.29 o
   2  13   5        8.28        7.41      1.29 o
   3  13   5       11.49        7.09      1.20 o
   4  13   5        2.55        3.86      1.37 o
  -2  14   5       15.93       13.02      2.30 o
  -1  14   5        9.19        9.55      1.67 o
   0  14   5        0.15       -0.89      2.60 o
   1  14   5       13.80       11.95      3.96 o
   2  14   5        0.49        0.67      1.54 o
   3  14   5        3.50        4.68      4.49 o
   4  14   5        0.38        0.17      2.22 o
  -1  15   5       23.35       27.40      3.06 o
   0  15   5       29.42       32.18      4.89 o
   1  15   5        7.54       12.87      4.42 o
   2  15   5        1.31        1.61      2.16 o
   3  15   5        5.54        6.15      3.15 o
  -2 -14   6        0.24        2.00      2.43 o
  -1 -14   6        0.40        3.69      5.73 o
   0 -14   6        0.50        8.65      4.67 o
  -3 -13   6        0.90       -1.34      1.55 o
  -2 -13   6        0.12        1.38      1.67 o
  -1 -13   6        0.52        0.17      0.99 o
   0 -13   6        3.02        9.16      4.33 o
   1 -13   6       15.50       17.50      2.13 o
   2 -13   6       17.93       24.38      3.95 o
  -4 -12   6        5.50        6.13      2.55 o
  -3 -12   6        0.40       -0.62      1.31 o
  -2 -12   6        1.67        2.62      1.28 o
  -1 -12   6        7.65        9.73      1.62 o
   0 -12   6       14.57       20.07      4.63 o
   1 -12   6       18.09       23.91      5.06 o
   2 -12   6        6.63        7.27      2.96 o
  -4 -11   6        3.95        4.17      1.78 o
  -3 -11   6        1.36        0.79      1.35 o
  -2 -11   6        0.55        0.81      1.45 o
  -1 -11   6        6.02        5.49      1.64 o
   0 -11   6        5.86        7.20      2.36 o
   1 -11   6        0.23       -0.16      1.50 o
   2 -11   6        1.10        1.21      2.21 o
   3 -11   6        8.19        5.74      4.46 o
  -5 -10   6        0.11       -0.10      1.70 o
  -4 -10   6       39.11       52.15      2.92 o
  -3 -10   6       22.38       21.67      2.48 o
  -2 -10   6       49.03       52.11      2.22 o
  -1 -10   6       11.61       14.83      1.61 o
   0 -10   6       14.76        9.15      1.51 o
   1 -10   6       35.83       33.95      4.73 o
   2 -10   6       31.20       30.21      2.60 o
   3 -10   6        0.35        1.10      1.76 o
   4 -10   6        0.68       -1.15      2.12 o
  -5  -9   6        2.31        2.65      1.98 o
  -4  -9   6        0.50        0.81      1.39 o
  -3  -9   6       19.34       18.02      2.35 o
  -2  -9   6       87.06       93.74      2.56 o
  -1  -9   6      243.73      262.36      3.62 o
   0  -9   6        0.17        0.71      0.80 o
   1  -9   6        5.03        5.80      2.00 o
   2  -9   6       18.84       12.60      2.12 o
   3  -9   6        8.07       12.47      8.08 o
   4  -9   6       14.13       12.35      8.86 o
  -5  -8   6        5.06        4.01      2.02 o
  -4  -8   6        0.68        0.10      1.09 o
  -3  -8   6        4.06        3.61      1.73 o
  -2  -8   6      394.01      384.79      4.88 o
  -1  -8   6      213.81      214.24      3.33 o
   0  -8   6        8.12        8.21      0.95 o
   1  -8   6       27.42       39.12      4.22 o
   2  -8   6        7.20        5.36      2.24 o
   3  -8   6       31.21       29.57      2.21 o
   4  -8   6        7.41        4.12      4.30 o
   5  -8   6       25.11        9.99     11.28 o
  -6  -7   6       28.31       36.78      9.90 o
  -5  -7   6        6.63        1.94      1.58 o
  -4  -7   6       84.61       73.14      3.34 o
  -3  -7   6       16.77       14.55      1.91 o
  -2  -7   6       85.94       90.92      2.07 o
  -1  -7   6       29.12       26.71      2.23 o
   0  -7   6       32.95       31.65      1.58 o
   1  -7   6        1.74        2.67      1.51 o
   2  -7   6       29.14       31.91      2.28 o
   3  -7   6       32.67       35.08      2.63 o
   4  -7   6       12.75       12.33      3.78 o
   5  -7   6        2.09        5.70      5.05 o
  -6  -6   6        4.28        2.13      2.50 o
  -5  -6   6        0.28        0.99      1.77 o
  -4  -6   6        1.81        0.70      1.92 o
  -3  -6   6       26.77       24.10      1.71 o
  -2  -6   6       16.18       18.44      1.68 o
  -1  -6   6      126.48      129.27      2.23 o
   0  -6   6      405.52      402.37      7.65 o
   1  -6   6       40.45       41.22      3.68 o
   2  -6   6       17.58       16.62      2.44 o
   3  -6   6       99.58       84.58      1.17 o
   4  -6   6        1.54       -1.09      1.93 o
   5  -6   6       13.92       16.12      5.82 o
  -6  -5   6        3.01        2.77      2.52 o
  -5  -5   6       32.87       34.17      2.62 o
  -4  -5   6        2.86        3.77      1.75 o
  -3  -5   6        7.48        9.87      1.65 o
  -2  -5   6      178.47      169.34      3.48 o
  -1  -5   6       38.55       36.13      2.48 o
   0  -5   6      116.85      116.10      1.98 o
   1  -5   6        0.05        2.05      1.27 o
   2  -5   6       59.42       69.18      3.12 o
   3  -5   6       71.02       62.31      3.38 o
   4  -5   6       34.79       35.98      3.43 o
   5  -5   6       22.02       22.49      1.95 o
  -6  -4   6        1.72        2.18      2.49 o
  -5  -4   6       35.12       30.14     21.29 o
  -4  -4   6        0.01       -0.55      1.30 o
  -3  -4   6        0.00       -0.98      0.98 o
  -2  -4   6       29.77       27.38      1.64 o
  -1  -4   6       70.89       67.37      1.96 o
   0  -4   6        3.59        2.25      0.39 o
   1  -4   6       44.44       53.68      3.44 o
   2  -4   6       30.13       31.00      2.77 o
   3  -4   6      156.20      168.95      2.28 o
   4  -4   6       12.02        5.18      8.53 o
   5  -4   6       50.58       56.21      2.00 o
   6  -4   6        0.91        0.64      1.79 o
  -6  -3   6        0.02       -0.49      2.72 o
  -5  -3   6       47.16       36.22     20.81 o
  -4  -3   6        0.85        1.51      1.28 o
  -3  -3   6       22.79       21.39      1.56 o
  -2  -3   6       27.05       39.97      1.90 o
  -1  -3   6      144.81      138.63      2.19 o
   0  -3   6      540.27      542.69      6.44 o
   1  -3   6      182.25      182.92      3.79 o
   2  -3   6        6.65        4.95      5.49 o
   3  -3   6       56.98       63.36      1.65 o
   4  -3   6      295.55      300.16      4.23 o
   5  -3   6        3.07        1.71      1.08 o
   6  -3   6        0.89        1.81      1.83 o
  -6  -2   6       38.96       44.56      3.59 o
  -5  -2   6       37.17       32.16      3.10 o
  -4  -2   6        2.53        5.36      2.76 o
  -3  -2   6        2.20        3.27      1.33 o
  -2  -2   6      343.85      347.29      4.51 o
  -1  -2   6       93.03       92.52      2.32 o
   0  -2   6       56.65       55.81      2.27 o
   1  -2   6       17.08       20.23      2.49 o
   2  -2   6      218.69      206.66      2.31 o
   3  -2   6      135.47      134.38      2.25 o
   4  -2   6      221.29      221.95      7.99 o
   5  -2   6        2.14        3.65      1.90 o
   6  -2   6        0.50       -0.16      1.43 o
  -6  -1   6        2.06        1.77      3.27 o
  -5  -1   6       87.81       82.38      5.09 o
  -4  -1   6      994.75      999.38     14.50 o
  -3  -1   6       50.76       57.29      2.58 o
  -2  -1   6     1896.73     1939.82     19.22 o
  -1  -1   6        7.14        4.98      0.93 o
   0  -1   6     1050.79     1083.99      9.69 o
   1  -1   6     1129.67     1161.28     10.23 o
   2  -1   6      792.32      791.55     12.08 o
   3  -1   6       96.50       96.76      2.84 o
   4  -1   6       16.99       15.03      1.94 o
   5  -1   6        5.56        3.84      1.52 o
   6  -1   6       43.40       55.28      7.18 o
  -6   0   6        3.68       -2.21      2.21 o
  -5   0   6       25.22       20.91      2.89 o
  -4   0   6      448.89      443.62     12.09 o
  -3   0   6       21.05       22.59      1.76 o
  -2   0   6      984.03      978.45     11.87 o
  -1   0   6        1.47        4.22      1.12 o
   0   0   6      702.40      648.29      5.99 o
   1   0   6      447.09      432.42      4.27 o
   2   0   6     1931.38     2041.58     19.21 o
   3   0   6      265.22      285.64      3.81 o
   4   0   6        0.08        0.47      0.82 o
   5   0   6        6.57        5.17      1.59 o
   6   0   6       10.96       10.83      2.28 o
  -6   1   6        3.85       -0.23      1.79 o
  -5   1   6       84.88       88.41      4.11 o
  -4   1   6      510.01      505.59      9.69 o
  -3   1   6       30.06       27.25      2.18 o
  -2   1   6      246.28      248.10      3.41 o
  -1   1   6       10.49       11.22      1.18 o
   0   1   6      403.06      359.28      3.68 o
   1   1   6       24.96       38.81      1.19 o
   2   1   6      172.34      160.91      2.66 o
   3   1   6        1.79        2.88      1.01 o
   4   1   6       28.38       29.63      1.48 o
   5   1   6        0.16        0.17      0.98 o
   6   1   6        0.52        1.68      1.67 o
  -6   2   6       24.31       20.25     13.39 o
  -5   2   6        5.01        4.85      2.97 o
  -4   2   6       54.12       59.03      3.70 o
  -3   2   6       41.01       46.01      2.06 o
  -2   2   6      126.05      148.69      2.49 o
  -1   2   6      666.50      667.18      6.36 o
   0   2   6      161.96      147.43      1.92 o
   1   2   6     5440.34     5537.17     45.12 o
   2   2   6       19.34       19.62      0.91 o
   3   2   6      173.41      173.78      3.56 o
   4   2   6      242.40      248.87      3.31 o
   5   2   6        9.20        9.18      2.05 o
   6   2   6        1.19        0.96      1.89 o
  -6   3   6        0.00        0.02      2.14 o
  -5   3   6        3.86        1.08      1.91 o
  -4   3   6      112.53      114.45     10.20 o
  -3   3   6        6.92        7.97      1.86 o
  -2   3   6      184.31      223.72      3.16 o
  -1   3   6      656.86      672.65      6.32 o
   0   3   6      103.72      100.53      1.78 o
   1   3   6       11.46       12.95      0.51 o
   2   3   6      456.88      451.91      3.40 o
   3   3   6       81.10       92.30      2.07 o
   4   3   6        0.00        1.10      0.97 o
   5   3   6       10.80        9.42      1.47 o
   6   3   6        1.23        0.84      1.19 o
  -6   4   6       26.27       36.58      3.94 o
  -5   4   6        1.19       -0.80      2.36 o
  -4   4   6      123.32      124.89      3.74 o
  -3   4   6       27.56       27.33      2.58 o
  -2   4   6       32.36       38.37      1.45 o
  -1   4   6        4.99        9.52      0.88 o
   0   4   6      129.44      131.70      1.48 o
   1   4   6      720.48      691.84      4.65 o
   2   4   6      259.28      267.66      2.48 o
   3   4   6       54.80       54.24      1.74 o
   4   4   6       17.05       15.94      2.30 o
   5   4   6       67.79       71.67      2.71 o
   6   4   6        2.43        1.68      2.06 o
  -5   5   6        1.64        2.43      4.62 o
  -4   5   6        0.00       -1.21      1.94 o
  -3   5   6        3.26        6.45      1.13 o
  -2   5   6       67.40       82.17      2.31 o
  -1   5   6        6.13        9.50      0.88 o
   0   5   6      669.08      697.10     18.69 o
   1   5   6      732.70      676.97      6.83 o
   2   5   6     1769.60     1844.50     19.75 o
   3   5   6        6.70        6.97      0.97 o
   4   5   6        8.84       10.34      1.63 o
   5   5   6       74.35       81.30      2.47 o
   6   5   6       31.78       31.88      3.25 o
  -5   6   6        3.65        0.53      1.39 o
  -4   6   6       77.97       75.76      3.96 o
  -3   6   6       32.03       29.50      2.38 o
  -2   6   6        5.76        7.34      1.00 o
  -1   6   6       42.15       41.91      1.58 o
   0   6   6        0.74        0.11      0.21 o
   1   6   6     2045.80     2147.97     21.68 o
   2   6   6       21.64       26.37      2.96 o
   3   6   6        3.69        3.25      0.83 o
   4   6   6       10.26       12.62      1.42 o
   5   6   6       24.11       25.73      3.40 o
   6   6   6       38.10       39.41      2.71 o
  -5   7   6        0.04        5.22      5.70 o
  -4   7   6        5.76        4.36      1.75 o
  -3   7   6        0.00        0.13      1.12 o
  -2   7   6       28.61       24.00      1.73 o
  -1   7   6        1.31        1.90      0.78 o
   0   7   6       95.36      108.16      1.14 o
   1   7   6        0.27       -0.01      1.30 o
   2   7   6       32.64       30.77      1.10 o
   3   7   6        4.59        4.95      0.79 o
   4   7   6       61.06       64.47      1.91 o
   5   7   6        0.70        2.23      1.42 o
   6   7   6       22.79       26.47      3.08 o
  -5   8   6        2.89       -1.14      3.38 o
  -4   8   6        0.03        1.05      1.92 o
  -3   8   6       13.27       13.79      1.60 o
  -2   8   6       27.39       24.39      2.65 o
  -1   8   6       30.12       30.51      1.67 o
   0   8   6       16.38       11.84      1.08 o
   1   8   6      203.24      209.19      3.75 o
   2   8   6        0.16       -0.01      0.30 o
   3   8   6        1.36        1.31      0.72 o
   4   8   6      175.56      179.00      3.22 o
   5   8   6       28.21       27.49      4.37 o
   6   8   6       19.09       18.12      2.85 o
  -4   9   6       23.59       18.50      4.54 o
  -3   9   6       23.32       32.89      3.73 o
  -2   9   6       18.91       21.94      3.61 o
  -1   9   6      523.65      524.52      7.19 o
   0   9   6        1.44        2.26      0.57 o
   1   9   6       24.06       27.29      1.74 o
   2   9   6       28.01       27.14      0.73 o
   3   9   6       76.39       75.79      1.61 o
   4   9   6      530.84      529.93      6.26 o
   5   9   6        9.95        9.66      1.53 o
   6   9   6        7.30        8.33      1.91 o
  -4  10   6        8.30        7.97      4.01 o
  -3  10   6       15.97       15.55      2.05 o
  -2  10   6      106.48      125.39      4.03 o
  -1  10   6       37.14       39.05      1.45 o
   0  10   6      114.83      104.43      1.68 o
   1  10   6       60.38       56.17      0.83 o
   2  10   6        0.94        1.20      0.48 o
   3  10   6        0.30        0.22      0.66 o
   4  10   6       30.95       33.04      1.85 o
   5  10   6        7.34        5.78      1.78 o
   6  10   6       32.65       38.59      2.40 o
  -4  11   6        8.74       19.47      4.78 o
  -3  11   6       16.02       14.92      2.05 o
  -2  11   6       29.30       28.91      1.68 o
  -1  11   6       64.75       71.53      2.10 o
   0  11   6      129.81      126.22      1.76 o
   1  11   6       20.81       26.38      0.86 o
   2  11   6       89.61       72.90      1.93 o
   3  11   6       11.54       10.64      1.00 o
   4  11   6        5.66        7.18      1.29 o
   5  11   6        7.03        7.95      1.70 o
  -3  12   6       11.45       12.97      1.93 o
  -2  12   6        3.66        3.59      1.23 o
  -1  12   6       19.63       20.07      1.46 o
   0  12   6       16.87       14.26      0.95 o
   1  12   6        6.23        5.78      0.63 o
   2  12   6        8.38        5.59      0.87 o
   3  12   6        6.83        5.76      0.91 o
   4  12   6        0.00        0.45      1.30 o
   5  12   6       13.00       11.18      1.95 o
  -2  13   6        9.15        9.98      1.92 o
  -1  13   6        8.67        7.78      1.39 o
   0  13   6        7.71        5.25      0.96 o
   1  13   6        2.23        2.06      0.67 o
   2  13   6        1.74        1.42      0.74 o
   3  13   6        6.35        2.83      1.48 o
   4  13   6       24.76       25.15      3.91 o
   0  14   6        1.70        1.40      2.85 o
   1  14   6        5.98        2.40      3.24 o
   2  14   6        0.67        3.27      2.07 o
   3  14   6       13.50       15.83      5.60 o
   4  14   6       43.48       56.62      8.20 o
  -1  15   6        9.86       12.58      4.25 o
   0  15   6       15.91       16.98      2.82 o
   1  15   6        2.83        4.82      3.91 o
   2  15   6        6.67       10.20      4.82 o
   3  15   6       25.17       27.80      4.34 o
  -1 -14   7        2.08        1.63      3.92 o
  -3 -13   7       15.22       14.67      5.03 o
  -2 -13   7       11.09       18.77      2.76 o
  -1 -13   7        7.94       11.18      2.96 o
   0 -13   7        3.86        6.95      2.86 o
   1 -13   7        0.04        4.98      4.36 o
  -4 -12   7       17.40       15.71      4.97 o
  -3 -12   7        0.03       -0.74      1.47 o
  -2 -12   7       10.63       14.19      1.75 o
  -1 -12   7        7.62       11.60      2.97 o
   0 -12   7        0.35        3.27      3.90 o
   1 -12   7        2.51        0.51      3.02 o
   2 -12   7        7.47       10.71      2.57 o
  -4 -11   7       39.29       34.59     10.19 o
  -3 -11   7       23.45       34.95      3.25 o
  -2 -11   7        0.44        0.59      1.04 o
  -1 -11   7        0.70       -1.26      1.37 o
   0 -11   7       29.05       33.27      5.30 o
   1 -11   7        0.97       -0.55      2.91 o
   2 -11   7        8.18        6.61      2.11 o
   3 -11   7       30.94       27.75     16.23 o
  -5 -10   7       19.48       18.07      4.43 o
  -4 -10   7        3.47        1.89      2.05 o
  -3 -10   7        0.01       -0.55      1.07 o
  -2 -10   7       52.11       50.15      2.96 o
  -1 -10   7       28.75       28.20      2.14 o
   0 -10   7       83.65       98.59      7.97 o
   1 -10   7       36.39       31.39      4.97 o
   2 -10   7       21.87       20.97     17.08 o
   3 -10   7        7.52        5.35      5.21 o
   4 -10   7       48.08       64.24      5.30 o
  -5  -9   7        0.13       -2.46      2.46 o
  -4  -9   7        9.71        9.48      2.48 o
  -3  -9   7        1.44        2.58      1.25 o
  -2  -9   7       33.59       35.74      2.77 o
  -1  -9   7      292.16      300.20      4.21 o
   0  -9   7       32.60       33.92      1.70 o
   1  -9   7       28.60       25.61      4.33 o
   2  -9   7       70.90       61.93      4.03 o
   3  -9   7       39.33       46.99      4.41 o
   4  -9   7        7.00        1.69      2.90 o
  -5  -8   7       15.95       20.70      3.33 o
  -4  -8   7        2.42        2.68      1.62 o
  -3  -8   7        1.07        0.04      0.90 o
  -2  -8   7        2.10        1.16      1.09 o
  -1  -8   7      109.65      113.76      2.56 o
   0  -8   7       24.81       23.80      1.26 o
   1  -8   7       34.28       29.37      2.68 o
   2  -8   7       65.69       62.65      3.62 o
   3  -8   7        0.03        1.19      2.21 o
   4  -8   7        2.22        0.03      1.83 o
  -5  -7   7        0.05       -0.97      1.53 o
  -4  -7   7       14.78       14.06      1.98 o
  -3  -7   7       55.11       64.72      8.06 o
  -2  -7   7        4.32        4.08      0.94 o
  -1  -7   7      509.95      476.65      5.17 o
   0  -7   7       12.54       10.31      1.56 o
   1  -7   7       24.48       17.74      3.55 o
   2  -7   7      136.19      136.97      6.65 o
   3  -7   7        2.53        3.92      1.86 o
   4  -7   7        2.12        0.57      1.60 o
   5  -7   7       38.55       22.35     19.57 o
  -6  -6   7        8.88        9.18      7.78 o
  -5  -6   7        4.52        3.53      3.46 o
  -4  -6   7       99.21       81.59      3.44 o
  -3  -6   7      225.60      205.55      4.31 o
  -2  -6   7        6.88        8.66      1.68 o
  -1  -6   7       12.19       15.32      1.11 o
   0  -6   7       50.50       51.82      2.22 o
   1  -6   7      316.26      311.13      6.22 o
   2  -6   7       50.73       41.00      2.39 o
   3  -6   7       24.63       27.89      3.17 o
   4  -6   7        0.26        0.47      0.58 o
   5  -6   7        1.39       -0.19      3.32 o
  -6  -5   7        2.40        1.37      2.93 o
  -5  -5   7       24.72       15.10     10.72 o
  -4  -5   7       19.68       14.86      3.04 o
  -3  -5   7      120.23      116.59      6.20 o
  -2  -5   7       63.85       61.18      2.93 o
  -1  -5   7       73.52       80.48      2.31 o
   0  -5   7       13.63       13.47      0.90 o
   1  -5   7        0.52        1.93      2.18 o
   2  -5   7      585.51      593.07     10.31 o
   3  -5   7       46.73       54.05      2.77 o
   4  -5   7       77.62       75.02      1.98 o
   5  -5   7       28.39       13.68      5.71 o
  -6  -4   7        0.28       -0.37      2.65 o
  -5  -4   7       41.59       42.28      2.84 o
  -4  -4   7        2.73        2.60      1.72 o
  -3  -4   7       29.48       30.79      2.92 o
  -2  -4   7      130.10      137.27      3.01 o
  -1  -4   7     1037.80     1136.64     12.47 o
   0  -4   7       39.98       49.06      3.06 o
   1  -4   7        8.77        4.50      2.25 o
   2  -4   7       87.03       91.49      6.91 o
   3  -4   7        0.00        0.57      0.39 o
   4  -4   7       62.02       68.26      2.87 o
   5  -4   7        1.51        0.45      1.24 o
   6  -4   7        0.11       -2.43      5.09 o
  -6  -3   7       27.91       25.63      3.76 o
  -5  -3   7       12.03       12.04      3.48 o
  -4  -3   7      270.77      244.41      8.62 o
  -3  -3   7       75.94       87.01      3.61 o
  -2  -3   7      218.81      216.20      4.24 o
  -1  -3   7      298.29      296.34      3.99 o
   0  -3   7       82.16       76.15      3.62 o
   1  -3   7        0.31       -0.52      0.97 o
   2  -3   7      254.65      271.95      4.21 o
   3  -3   7       89.97       87.43      2.13 o
   4  -3   7       10.78       11.92      1.73 o
   5  -3   7       22.49       26.58      2.82 o
   6  -3   7        0.06       -0.35      1.62 o
  -6  -2   7       43.60       38.43      5.28 o
  -5  -2   7       52.49       58.61      5.81 o
  -4  -2   7       65.68       69.56      3.14 o
  -3  -2   7     1333.70     1295.56     22.25 o
  -2  -2   7        3.81        5.04      1.56 o
  -1  -2   7      143.72      168.94      5.45 o
   0  -2   7      176.48      175.32      5.65 o
   1  -2   7      553.04      523.24      9.90 o
   2  -2   7       11.63       17.15      0.78 o
   3  -2   7        3.75        6.81      1.26 o
   4  -2   7       25.18       26.40      1.99 o
   5  -2   7       10.30        7.49      2.08 o
   6  -2   7       27.56       27.96      3.08 o
  -6  -1   7        6.92       12.89      3.36 o
  -5  -1   7       40.25       38.35      2.80 o
  -4  -1   7       39.88       38.98      2.89 o
  -3  -1   7     1111.09     1092.63     25.45 o
  -2  -1   7       31.51       30.58      2.18 o
  -1  -1   7       56.33       57.21      2.06 o
   0  -1   7      459.52      450.29      5.45 o
   1  -1   7        0.91        2.13      1.01 o
   2  -1   7     1061.86     1107.09     10.95 o
   3  -1   7       12.97       15.23      1.83 o
   4  -1   7        3.19        5.07      1.29 o
   5  -1   7       59.42       67.93      2.98 o
   6  -1   7       14.38       17.78      3.19 o
  -6   0   7        3.17       -0.02      1.96 o
  -5   0   7        7.14       11.07      3.43 o
  -4   0   7      629.19      607.57      9.86 o
  -3   0   7      127.37       99.24      2.43 o
  -2   0   7      248.32      260.18      4.20 o
  -1   0   7       74.05       71.65      1.63 o
   0   0   7      170.31      165.91      2.74 o
   1   0   7     3967.46     4034.78     50.87 o
   2   0   7        6.21       10.44      3.05 o
   3   0   7       14.58       16.92      1.50 o
   4   0   7        3.82        3.85      1.56 o
   5   0   7       42.34       37.95      2.26 o
   6   0   7        4.16        2.10      1.63 o
  -6   1   7        0.30        0.52      2.60 o
  -5   1   7        0.06        0.62      2.30 o
  -4   1   7      229.90      229.46      6.86 o
  -3   1   7       89.31       97.45      2.75 o
  -2   1   7        0.92        2.31      0.91 o
  -1   1   7      298.05      287.78      3.22 o
   0   1   7       86.87       82.86      1.96 o
   1   1   7      364.10      347.94      3.53 o
   2   1   7      471.49      421.48      3.67 o
   3   1   7       41.14       36.89      2.16 o
   4   1   7      117.07      127.04      2.97 o
   5   1   7       48.20       51.76      2.78 o
   6   1   7        6.67        4.90      2.29 o
  -6   2   7        4.39        0.30      2.64 o
  -5   2   7       37.64       36.53      2.78 o
  -4   2   7       22.49       27.92      2.02 o
  -3   2   7        0.01        2.95      1.64 o
  -2   2   7        1.62        1.01      1.37 o
  -1   2   7      325.05      329.40      3.76 o
   0   2   7       66.38       63.20      1.36 o
   1   2   7      772.73      792.92      7.41 o
   2   2   7      900.60      944.70      7.25 o
   3   2   7        3.96        3.09      1.01 o
   4   2   7       14.25       16.19      1.24 o
   5   2   7        0.89        0.29      1.05 o
   6   2   7        0.52        2.43      1.77 o
  -6   3   7       14.63       13.95      9.87 o
  -5   3   7        6.63        1.30      3.93 o
  -4   3   7        4.35        4.60      1.75 o
  -3   3   7       44.17       42.53      5.54 o
  -2   3   7      836.54      890.38      9.49 o
  -1   3   7     1268.23     1312.36     18.87 o
   0   3   7       94.11       94.44      2.37 o
   1   3   7      320.00      332.61      2.50 o
   2   3   7      569.23      652.47      5.86 o
   3   3   7        8.58        7.78      0.78 o
   4   3   7       38.77       40.65      2.90 o
   5   3   7       25.05       28.69      2.21 o
   6   3   7        0.04       -0.14      1.47 o
  -6   4   7        0.38       -0.76      2.34 o
  -5   4   7       28.22       19.80     15.77 o
  -4   4   7       79.08       74.05      3.18 o
  -3   4   7       73.87       67.40      2.36 o
  -2   4   7       72.27       87.13      2.45 o
  -1   4   7     1592.29     1735.25     15.73 o
   0   4   7        1.51        1.46      0.49 o
   1   4   7        0.62        0.25      0.41 o
   2   4   7      305.47      313.43      9.96 o
   3   4   7        0.93        0.09      0.54 o
   4   4   7        0.43        0.77      0.94 o
   5   4   7       67.49       72.99      4.31 o
   6   4   7        0.37        0.55      1.48 o
  -5   5   7        5.43        5.02      6.32 o
  -4   5   7        9.40        8.63      1.95 o
  -3   5   7        4.89        5.06      1.35 o
  -2   5   7       50.01       50.61      1.56 o
  -1   5   7      135.67      140.40      2.17 o
   0   5   7       25.98       30.08      0.46 o
   1   5   7       58.66       57.87      2.42 o
   2   5   7       40.58       42.29      1.02 o
   3   5   7        3.29        5.51      1.12 o
   4   5   7      311.38      317.75      4.16 o
   5   5   7       56.12       60.75      3.02 o
   6   5   7       21.48       24.63      2.47 o
  -5   6   7        7.01        6.75      4.29 o
  -4   6   7       14.36       11.05      1.70 o
  -3   6   7       90.64       89.83      3.25 o
  -2   6   7       71.08       69.37      2.23 o
  -1   6   7        8.49        7.26      0.81 o
   0   6   7       76.99       80.48      5.44 o
   1   6   7      661.49      629.81      8.13 o
   2   6   7      514.48      540.50      5.63 o
   3   6   7        0.92        2.72      0.69 o
   4   6   7       54.64       54.01      2.17 o
   5   6   7       31.10       34.17      2.01 o
   6   6   7        0.41        0.13      1.35 o
  -5   7   7        8.96        8.23      5.84 o
  -4   7   7       13.00       13.96      2.79 o
  -3   7   7       29.52       26.17      2.38 o
  -2   7   7       54.62       55.36      2.09 o
  -1   7   7        1.51        1.20      0.90 o
   0   7   7        7.95        7.08      0.45 o
   1   7   7       22.40       19.95      1.64 o
   2   7   7      302.14      323.91      3.54 o
   3   7   7        1.89        2.05      0.70 o
   4   7   7        3.51        3.93      1.28 o
   5   7   7        4.15        2.63      1.27 o
   6   7   7        2.40        3.22      2.14 o
  -5   8   7        4.87        8.76      3.40 o
  -4   8   7        1.45        0.15      1.60 o
  -3   8   7        0.40        0.94      1.65 o
  -2   8   7       31.94       28.19      2.64 o
  -1   8   7      275.49      270.75      8.15 o
   0   8   7       98.83       98.18      0.97 o
   1   8   7       29.14       33.13      3.63 o
   2   8   7        2.92        2.61      0.35 o
   3   8   7      531.46      505.38      4.33 o
   4   8   7      548.40      573.79      6.15 o
   5   8   7      163.46      173.34      3.73 o
   6   8   7        0.26        2.13      1.54 o
  -4   9   7        0.05       -1.16      2.89 o
  -3   9   7        6.77        5.10      2.72 o
  -2   9   7       76.32       82.76      2.64 o
  -1   9   7      246.06      243.92      2.75 o
   0   9   7       97.41       90.92      1.12 o
   1   9   7        5.58        5.43      1.79 o
   2   9   7        0.97        1.40      0.38 o
   3   9   7       64.05       65.07      1.45 o
   4   9   7       75.84       77.25      2.34 o
   5   9   7        0.86        1.89      1.19 o
   6   9   7       47.31       51.54      3.16 o
  -4  10   7        3.10        5.44      2.34 o
  -3  10   7       11.67       14.84      3.28 o
  -2  10   7       44.48       44.80      2.20 o
  -1  10   7       11.33       13.63      1.07 o
   0  10   7        2.66        1.50      0.38 o
   1  10   7       30.36       26.95      3.99 o
   2  10   7       21.61       21.33      1.10 o
   3  10   7      147.92      129.98      2.36 o
   4  10   7       38.16       37.67      3.17 o
   5  10   7        1.08        0.76      1.19 o
   6  10   7       16.99       16.72      2.67 o
  -3  11   7       13.81       18.51      3.59 o
  -2  11   7        3.31        2.29      0.97 o
  -1  11   7       17.36       16.89      1.30 o
   0  11   7        5.16        4.20      0.56 o
   1  11   7        6.00        1.37      1.66 o
   2  11   7       33.95       27.49      2.14 o
   3  11   7       30.68       28.42      1.14 o
   4  11   7       30.12       29.56      1.68 o
   5  11   7        4.30        4.07      1.62 o
  -3  12   7        4.41        3.38      1.52 o
  -2  12   7       14.34       13.77      1.70 o
  -1  12   7        1.09        0.50      0.69 o
   0  12   7        9.06        9.31      0.80 o
   1  12   7        0.85        1.24      2.75 o
   2  12   7        3.30        6.27      2.73 o
   3  12   7        1.16        0.78      0.61 o
   4  12   7       83.93       87.19      2.70 o
   5  12   7        0.13        0.37      1.09 o
  -2  13   7        9.64        8.03      1.81 o
  -1  13   7        6.49        5.68      1.12 o
   0  13   7        4.72        9.32      3.79 o
   1  13   7       15.92       16.99      2.72 o
   2  13   7       68.84       70.43      5.12 o
   3  13   7       12.97       14.13      2.78 o
   4  13   7       27.01       28.25      6.75 o
   0  14   7       15.66       15.19      2.71 o
   1  14   7        3.46        0.66      2.88 o
   2  14   7        0.54        2.34      2.32 o
   3  14   7       27.80       31.26     20.47 o
   4  14   7       17.68       24.64      4.52 o
   0  15   7       19.49        5.23      4.01 o
   1  15   7        0.65        3.13      2.35 o
   2  15   7        1.13        1.76      3.86 o
   3  15   7        8.27        8.62      5.55 o
  -2 -13   8        1.07        1.99      1.74 o
  -1 -13   8        0.01        8.31      4.35 o
   0 -13   8        0.03       -1.21      2.40 o
   1 -13   8        0.42        6.88      4.91 o
  -3 -12   8        6.43        5.35      2.38 o
  -2 -12   8        0.53        0.15      3.12 o
  -1 -12   8        3.47        8.79      2.89 o
   0 -12   8        3.79        6.31      4.45 o
   1 -12   8        0.92        7.91      2.93 o
   2 -12   8        3.27        6.33      2.33 o
  -4 -11   8       32.32       30.41      9.75 o
  -3 -11   8       15.62       15.29      2.24 o
  -2 -11   8        2.50        4.94      1.95 o
  -1 -11   8        0.74        0.85      1.30 o
   0 -11   8       23.84       27.64      5.43 o
   1 -11   8        0.33        0.23      2.76 o
   2 -11   8       20.35       27.91      3.05 o
   3 -11   8        2.99        0.38      2.42 o
  -4 -10   8        0.00       -0.56      1.56 o
  -3 -10   8        5.27        3.82      1.46 o
  -2 -10   8      154.45      151.07      5.85 o
  -1 -10   8      202.46      218.16      6.02 o
   0 -10   8       32.47       31.08      1.66 o
   1 -10   8        0.94        1.20      1.93 o
   2 -10   8        6.29        2.98      2.62 o
   3 -10   8        1.69        0.15      1.62 o
  -5  -9   8        4.99        4.38      1.85 o
  -4  -9   8        1.53       -0.71      1.30 o
  -3  -9   8        3.08        4.19      1.37 o
  -2  -9   8       18.72       24.19      1.96 o
  -1  -9   8       26.29       31.77      1.72 o
   0  -9   8        3.43        4.10      1.17 o
   1  -9   8       39.07       35.10      5.09 o
   2  -9   8        0.34        0.64      1.57 o
   3  -9   8       17.73       11.49      9.70 o
   4  -9   8        1.58        0.09      2.20 o
  -5  -8   8        3.73        5.58      2.30 o
  -4  -8   8       15.70       16.39      2.18 o
  -3  -8   8       25.36       27.27      1.87 o
  -2  -8   8       64.02       64.65      2.46 o
  -1  -8   8       35.26       35.17      2.30 o
   0  -8   8      368.18      375.08      5.49 o
   1  -8   8       78.96       71.38      3.61 o
   2  -8   8        1.68        0.88      1.45 o
   3  -8   8        5.57        1.40      1.76 o
   4  -8   8        0.15       -0.05      1.45 o
  -5  -7   8        8.06        7.70      3.39 o
  -4  -7   8       63.35       63.41      4.33 o
  -3  -7   8        2.25        0.97      1.91 o
  -2  -7   8       73.62       64.61      1.94 o
  -1  -7   8        0.00        0.03      0.77 o
   0  -7   8      120.93      122.53      3.13 o
   1  -7   8       98.70       93.13      5.52 o
   2  -7   8        7.62        8.08      2.19 o
   3  -7   8       36.50       35.23      2.86 o
   4  -7   8       14.45        6.67      6.01 o
   5  -7   8        1.43       -0.05      1.40 o
  -5  -6   8        0.00       -1.13      1.61 o
  -4  -6   8       32.57       24.79      3.51 o
  -3  -6   8      102.80       86.35      4.18 o
  -2  -6   8       15.01       13.45      1.82 o
  -1  -6   8        1.47        0.38      0.68 o
   0  -6   8       33.69       39.27      2.53 o
   1  -6   8       24.18       21.86      3.74 o
   2  -6   8        2.79        3.66      3.05 o
   3  -6   8        0.52        1.24      2.16 o
   4  -6   8       19.51       15.07     13.46 o
   5  -6   8        6.31        3.94      3.92 o
  -6  -5   8       12.80        7.20      7.04 o
  -5  -5   8       12.34        5.98      5.59 o
  -4  -5   8       78.05       73.36      4.35 o
  -3  -5   8        0.57        1.46      1.17 o
  -2  -5   8       54.08       48.13      4.66 o
  -1  -5   8       71.44       69.38      2.97 o
   0  -5   8       81.48       94.08      1.60 o
   1  -5   8       40.02       46.12      2.58 o
   2  -5   8       43.27       45.19      2.93 o
   3  -5   8       11.11       16.07      2.91 o
   4  -5   8       47.13       49.13      4.69 o
   5  -5   8        0.98        1.18      3.92 o
  -6  -4   8        4.37        4.94      4.47 o
  -5  -4   8       31.44       26.67     16.47 o
  -4  -4   8       19.06       15.08      1.95 o
  -3  -4   8        1.28        2.27      1.43 o
  -2  -4   8       15.73       17.06      1.40 o
  -1  -4   8      130.36      129.15      3.91 o
   0  -4   8       24.34       21.30      2.14 o
   1  -4   8       52.58       44.65      2.41 o
   2  -4   8        4.46        3.65      2.65 o
   3  -4   8       28.82       33.20      2.82 o
   4  -4   8        1.89        2.43      2.41 o
   5  -4   8       13.74        9.21      5.56 o
   6  -4   8        0.79        0.95      2.89 o
  -6  -3   8       12.84       15.22      3.44 o
  -5  -3   8       18.16       12.55      3.59 o
  -4  -3   8        0.10       -0.73      1.98 o
  -3  -3   8       51.61       50.25      3.22 o
  -2  -3   8       14.80       12.67      1.51 o
  -1  -3   8      208.92      187.86      3.23 o
   0  -3   8        2.31        2.23      1.03 o
   1  -3   8        0.03        1.01      1.81 o
   2  -3   8        5.69        8.33      1.19 o
   3  -3   8       11.31       10.98      0.71 o
   4  -3   8        4.27        3.45      1.00 o
   5  -3   8       12.10       12.02      1.99 o
   6  -3   8        1.26        4.50      5.47 o
  -6  -2   8        1.03        2.84      2.67 o
  -5  -2   8       47.30       52.15      3.00 o
  -4  -2   8        1.03       -1.65      1.65 o
  -3  -2   8       11.33       11.90      2.53 o
  -2  -2   8       80.79       90.26      2.36 o
  -1  -2   8       41.72       46.27      3.93 o
   0  -2   8       99.94       91.17      2.10 o
   1  -2   8      409.51      424.06      8.73 o
   2  -2   8      201.56      191.43      3.41 o
   3  -2   8      112.60       90.64      1.74 o
   4  -2   8       69.05       59.92      2.02 o
   5  -2   8       13.15       14.61      2.30 o
   6  -2   8        0.48       -0.41      1.73 o
  -6  -1   8        0.08        1.46      2.30 o
  -5  -1   8       15.88       19.94      3.87 o
  -4  -1   8      262.42      261.29      5.58 o
  -3  -1   8        8.62        9.79      1.79 o
  -2  -1   8      164.65      156.05      2.54 o
  -1  -1   8      595.46      549.84      5.92 o
   0  -1   8       48.86       53.43      2.02 o
   1  -1   8      725.04      680.95      6.11 o
   2  -1   8     2746.67     2868.77     26.64 o
   3  -1   8      281.93      337.81      4.43 o
   4  -1   8      146.83      145.66      3.42 o
   5  -1   8      109.10      123.55      7.05 o
   6  -1   8       82.55      100.73      4.08 o
  -6   0   8        0.00       -1.06      2.38 o
  -5   0   8       25.82       24.96      3.01 o
  -4   0   8        2.08        1.25      1.61 o
  -3   0   8        0.05        0.05      1.26 o
  -2   0   8      372.53      379.97      5.69 o
  -1   0   8       59.03       52.88      1.51 o
   0   0   8       45.67       54.90      3.00 o
   1   0   8     1143.93     1115.53     28.93 o
   2   0   8      135.04      149.33      1.80 o
   3   0   8       84.14       84.11      2.10 o
   4   0   8      143.28      133.06      3.45 o
   5   0   8       54.25       57.58      2.79 o
   6   0   8        2.67        3.99      2.46 o
  -6   1   8       43.04       49.54     33.88 o
  -5   1   8       14.40       15.16      2.70 o
  -4   1   8        1.57        0.09      1.58 o
  -3   1   8      113.75      104.04      2.44 o
  -2   1   8       34.05       23.38      1.83 o
  -1   1   8        2.82        4.20      0.65 o
   0   1   8       19.95       26.52      1.28 o
   1   1   8      590.93      598.15      9.56 o
   2   1   8     1337.84     1391.92     10.92 o
   3   1   8        4.46        4.08      0.99 o
   4   1   8       29.08       32.07      2.05 o
   5   1   8        4.17        3.61      1.39 o
   6   1   8        0.02        0.97      1.35 o
  -6   2   8        0.22       -0.30      1.73 o
  -5   2   8       30.63       28.65     16.70 o
  -4   2   8        7.28        7.92      2.60 o
  -3   2   8       49.14       49.16      1.86 o
  -2   2   8       56.56       61.55      1.97 o
  -1   2   8       11.07       10.75      2.00 o
   0   2   8      724.88      726.27     16.39 o
   1   2   8       72.46       80.45      1.75 o
   2   2   8       64.04       81.84      3.28 o
   3   2   8      133.54      127.82      2.45 o
   4   2   8       93.74       92.43      2.00 o
   5   2   8       12.31       10.23      2.01 o
   6   2   8        0.50        1.92      1.62 o
  -6   3   8       12.35        7.39      7.89 o
  -5   3   8        0.65        2.48      2.73 o
  -4   3   8        6.23        7.27      3.08 o
  -3   3   8        0.24       -0.92      1.43 o
  -2   3   8        4.80        6.64      1.52 o
  -1   3   8        7.17        7.61      0.97 o
   0   3   8      267.45      252.81      2.64 o
   1   3   8     1011.71     1053.12      9.69 o
   2   3   8      924.12      934.07      7.78 o
   3   3   8        1.48        1.93      1.18 o
   4   3   8       10.61       14.57      1.69 o
   5   3   8        0.64       -0.13      1.05 o
   6   3   8        1.56        2.46      2.06 o
  -5   4   8        1.21        7.27      5.38 o
  -4   4   8       64.52       66.50      4.08 o
  -3   4   8        3.98        7.94      2.74 o
  -2   4   8       99.64      105.80      2.61 o
  -1   4   8      350.97      351.30      7.24 o
   0   4   8        1.29        1.14      0.38 o
   1   4   8        4.85        4.84      0.39 o
   2   4   8        4.15        3.20      0.80 o
   3   4   8       60.28       51.01      1.24 o
   4   4   8       86.12       86.12      1.93 o
   5   4   8        0.19       -0.34      0.96 o
   6   4   8        0.21       -0.71      1.26 o
  -5   5   8        3.66        2.48      2.77 o
  -4   5   8      241.71      223.52      5.86 o
  -3   5   8       71.11       56.44      3.78 o
  -2   5   8       38.73       41.49      1.90 o
  -1   5   8      332.24      316.18      3.41 o
   0   5   8      110.50      114.49      1.15 o
   1   5   8       36.31       43.08      2.08 o
   2   5   8      118.45      111.11      1.77 o
   3   5   8       35.67       33.41      1.19 o
   4   5   8       83.89       84.31      2.28 o
   5   5   8       25.77       29.48      2.91 o
   6   5   8        5.98        4.29      1.60 o
  -5   6   8       16.34       20.81      6.05 o
  -4   6   8        7.02        5.65      2.40 o
  -3   6   8       29.42       30.08      2.44 o
  -2   6   8        4.75        4.24      1.22 o
  -1   6   8      207.49      194.16      2.42 o
   0   6   8      280.19      283.58      7.07 o
   1   6   8      576.62      585.62     10.68 o
   2   6   8        1.36        1.83      0.65 o
   3   6   8       24.31       28.50      1.26 o
   4   6   8        2.07        2.63      0.95 o
   5   6   8       19.07       21.55      1.85 o
   6   6   8       17.86       18.03      2.77 o
  -5   7   8        2.56       -0.71      3.14 o
  -4   7   8       14.39        9.43      2.60 o
  -3   7   8        5.41        8.04      1.90 o
  -2   7   8        2.29        1.69      1.08 o
  -1   7   8       75.33       74.31      1.62 o
   0   7   8      160.73      170.35      4.26 o
   1   7   8      134.65      137.33      3.67 o
   2   7   8       56.61       66.14      1.91 o
   3   7   8      114.49      110.79      2.97 o
   4   7   8       25.36       25.89      1.56 o
   5   7   8        4.53        4.86      1.55 o
   6   7   8       19.10       17.16      1.85 o
  -4   8   8        0.32       -0.92      1.40 o
  -3   8   8       26.17       23.70      1.77 o
  -2   8   8       32.91       33.96      1.85 o
  -1   8   8      671.97      669.21      7.62 o
   0   8   8      189.45      174.47      4.54 o
   1   8   8        1.79        3.72      2.55 o
   2   8   8       24.25       21.77      2.48 o
   3   8   8       22.97       24.28      1.07 o
   4   8   8        9.34       10.88      1.15 o
   5   8   8       11.08       10.16      1.54 o
   6   8   8        4.62        4.25      1.67 o
  -4   9   8        0.12        4.30      2.24 o
  -3   9   8       50.35       47.46      4.05 o
  -2   9   8      452.94      460.20     11.57 o
  -1   9   8     1298.19     1357.13     14.62 o
   0   9   8       33.92       30.22      4.18 o
   1   9   8      113.46       99.04      5.48 o
   2   9   8       87.66       80.87      3.96 o
   3   9   8        2.95        2.30      0.69 o
   4   9   8        3.02        3.81      1.16 o
   5   9   8       63.91       75.03      2.28 o
   6   9   8        4.46        4.96      2.51 o
  -4  10   8        1.24        4.77      2.33 o
  -3  10   8        1.03        0.14      1.77 o
  -2  10   8        0.01        0.93      1.36 o
  -1  10   8        5.60        6.59      1.01 o
   0  10   8      142.01      140.88      4.62 o
   1  10   8      109.45      105.31      3.91 o
   2  10   8       56.28       57.79      3.25 o
   3  10   8       13.22       13.52      1.41 o
   4  10   8        2.29        2.25      1.05 o
   5  10   8       41.65       39.13      2.37 o
   6  10   8        0.08        2.35      1.70 o
  -3  11   8       10.08        7.13      2.91 o
  -2  11   8       13.86        9.48      1.20 o
  -1  11   8       11.33       15.10      1.31 o
   0  11   8        8.41       12.43      3.66 o
   1  11   8       43.54       40.14      4.85 o
   2  11   8       22.31       23.26      3.30 o
   3  11   8        0.41        0.61      0.42 o
   4  11   8       32.92       27.12      1.51 o
   5  11   8        0.10       -0.73      1.16 o
  -3  12   8       32.52       27.74     19.82 o
  -2  12   8        0.50        0.76      1.08 o
  -1  12   8      109.89      115.11      2.08 o
   0  12   8       26.12       20.72      4.33 o
   1  12   8        6.47        6.68      2.23 o
   2  12   8       62.94       60.21      2.82 o
   3  12   8       18.49       26.42      3.98 o
   4  12   8        3.25        3.72      1.53 o
   5  12   8        9.26       10.07      6.11 o
  -1  13   8        1.71       -0.61      2.76 o
   0  13   8        4.84        6.25      2.35 o
   1  13   8       13.95       11.26      4.19 o
   2  13   8        3.91        2.89      3.77 o
   3  13   8        7.66        9.12      3.41 o
   4  13   8        0.02        1.72      4.34 o
   0  14   8        3.84        2.67      3.48 o
   1  14   8        6.54        5.57      2.49 o
   2  14   8       13.98       13.04      4.99 o
   3  14   8        1.54        3.52      2.47 o
   4  14   8       72.99       87.82      6.27 o
   0  15   8        1.30        0.34      2.90 o
   1  15   8        6.40        4.57      4.11 o
   2  15   8        0.93        2.90      2.69 o
   3  15   8        0.22       -0.76      2.14 o
  -2 -13   9        2.17        5.36      2.01 o
  -1 -13   9       16.79       13.53     10.11 o
   0 -13   9       10.50       15.51      5.94 o
  -3 -12   9       32.15       41.81      3.73 o
  -2 -12   9        4.00        5.97      2.94 o
  -1 -12   9        0.99        1.76      1.27 o
   0 -12   9        1.12        7.39      3.07 o
   1 -12   9        0.92        3.07      4.25 o
   2 -12   9        0.61       -0.75      1.74 o
  -4 -11   9        8.61        6.60      2.72 o
  -3 -11   9        3.73        5.61      1.70 o
  -2 -11   9        0.34        0.56      1.53 o
  -1 -11   9        7.35        4.83      1.67 o
   0 -11   9        4.03        5.59      4.48 o
   1 -11   9        1.65        2.17      3.79 o
   2 -11   9        0.07       -0.11      2.81 o
  -4 -10   9        2.28        2.32      1.62 o
  -3 -10   9        0.33        0.86      1.25 o
  -2 -10   9        0.28       -1.30      1.39 o
  -1 -10   9        3.86        1.81      1.26 o
   0 -10   9        1.40       -0.34      2.90 o
   1 -10   9       17.68       20.74      5.21 o
   2 -10   9        0.08        0.79      2.27 o
   3 -10   9        1.71        0.13      2.24 o
  -4  -9   9        3.89        2.36      1.83 o
  -3  -9   9        0.30        0.99      1.16 o
  -2  -9   9        7.18        7.74      1.33 o
  -1  -9   9       88.08       92.39      2.64 o
   0  -9   9      306.24      322.72     10.30 o
   1  -9   9       21.05       18.09      2.98 o
   2  -9   9        4.89        3.89      3.77 o
   3  -9   9        0.11        1.00      1.59 o
   4  -9   9        0.55       -0.06      1.33 o
  -5  -8   9        1.73       -1.35      1.70 o
  -4  -8   9        0.45       -0.68      1.43 o
  -3  -8   9       61.01       55.10      2.31 o
  -2  -8   9        0.00        1.24      1.44 o
  -1  -8   9      279.65      285.72      4.47 o
   0  -8   9        1.61        1.12      0.74 o
   1  -8   9        4.51        2.33      3.31 o
   2  -8   9        9.92        9.99      2.15 o
   3  -8   9        2.17        2.38      1.98 o
   4  -8   9        2.44        3.29      2.66 o
  -5  -7   9        0.13       -0.61      1.96 o
  -4  -7   9       41.31       36.52      4.07 o
  -3  -7   9      229.28      211.59      5.41 o
  -2  -7   9       11.72       14.07      2.04 o
  -1  -7   9      389.21      399.74      4.59 o
   0  -7   9      227.81      232.72      3.14 o
   1  -7   9       24.20       20.02      2.63 o
   2  -7   9      398.99      388.17     11.63 o
   3  -7   9        2.12        0.09      1.10 o
   4  -7   9        2.14        0.28      1.40 o
   5  -7   9        0.05        1.23      3.16 o
  -5  -6   9        8.96        4.22      6.26 o
  -4  -6   9        8.09        8.12      1.93 o
  -3  -6   9        2.42        1.63      2.05 o
  -2  -6   9       11.17       11.30      1.52 o
  -1  -6   9       37.62       42.50      3.05 o
   0  -6   9      152.09      153.42      3.71 o
   1  -6   9      166.08      156.34      4.61 o
   2  -6   9       90.25       89.85      4.09 o
   3  -6   9        0.38        0.89      1.58 o
   4  -6   9        1.28        0.48      1.70 o
   5  -6   9       11.81        8.59     10.16 o
  -5  -5   9       20.38       11.56      8.62 o
  -4  -5   9        0.01       -0.25      1.91 o
  -3  -5   9        7.34       13.61      2.10 o
  -2  -5   9        2.05        3.73      1.45 o
  -1  -5   9       21.39       18.62      2.39 o
   0  -5   9       19.88       19.58      0.77 o
   1  -5   9        5.49        5.71      2.81 o
   2  -5   9        1.10        0.41      2.28 o
   3  -5   9       23.29       27.60      2.53 o
   4  -5   9        5.08        4.39      3.92 o
   5  -5   9        6.03        4.12      3.72 o
  -6  -4   9       30.71       28.66      5.26 o
  -5  -4   9        4.93        4.77      2.87 o
  -4  -4   9       10.39        9.02      2.95 o
  -3  -4   9        3.20        2.58      2.02 o
  -2  -4   9      120.05      117.10      3.78 o
  -1  -4   9       25.60       36.97      1.90 o
   0  -4   9       61.15       68.71      2.32 o
   1  -4   9        2.33        0.36      1.88 o
   2  -4   9        0.43        0.35      1.24 o
   3  -4   9       29.20       28.56      2.33 o
   4  -4   9       29.89       -0.20      1.39 o
   5  -4   9       14.88       -0.07      1.86 o
  -6  -3   9       12.88       10.82      3.24 o
  -5  -3   9       13.51       17.21      2.90 o
  -4  -3   9        1.22        1.62      1.67 o
  -3  -3   9       57.40       59.07      2.42 o
  -2  -3   9        0.04        0.51      1.35 o
  -1  -3   9      425.98      437.39      5.15 o
   0  -3   9      646.26      662.57      8.24 o
   1  -3   9       39.63       42.76      2.31 o
   2  -3   9       53.32       54.29      4.25 o
   3  -3   9      103.29      101.09      3.39 o
   4  -3   9        0.18        0.36      0.67 o
   5  -3   9        0.28       -0.19      1.06 o
   6  -3   9       18.01       18.57      4.46 o
  -6  -2   9       29.36       24.36      5.04 o
  -5  -2   9       88.55       86.38      9.05 o
  -4  -2   9       58.43       57.94      2.62 o
  -3  -2   9      178.65      154.95      3.74 o
  -2  -2   9       58.66       58.89      3.95 o
  -1  -2   9      178.27      188.53      3.69 o
   0  -2   9       96.94       97.88      2.28 o
   1  -2   9      374.80      360.29      8.60 o
   2  -2   9      309.18      302.82      5.85 o
   3  -2   9      371.67      397.29      6.51 o
   4  -2   9        0.33        0.88      1.06 o
   5  -2   9       71.02       78.35      3.82 o
   6  -2   9       29.07       27.35      6.77 o
  -6  -1   9        3.11        2.11      2.62 o
  -5  -1   9       25.43       25.81      3.05 o
  -4  -1   9       26.42       29.00      3.50 o
  -3  -1   9      437.82      436.93      9.89 o
  -2  -1   9        2.51        4.31      1.93 o
  -1  -1   9      364.03      355.20      8.46 o
   0  -1   9       11.52        9.69      1.09 o
   1  -1   9      424.66      388.46      3.88 o
   2  -1   9      555.92      600.74      7.18 o
   3  -1   9       72.91       73.37      1.78 o
   4  -1   9       33.08       31.23      2.02 o
   5  -1   9       43.76       52.50      2.77 o
   6  -1   9       13.01       10.17      2.72 o
  -6   0   9       12.92        9.48      4.37 o
  -5   0   9        2.71        2.29      2.07 o
  -4   0   9       22.32       24.43      3.40 o
  -3   0   9      487.50      496.49      7.84 o
  -2   0   9       27.93       22.03      1.73 o
  -1   0   9       66.86       70.10      2.15 o
   0   0   9       17.01       16.68      3.26 o
   1   0   9     1216.59     1259.35     19.18 o
   2   0   9      295.66      289.22      2.63 o
   3   0   9      283.69      340.50      4.66 o
   4   0   9       73.00       67.16      2.73 o
   5   0   9        7.30        7.87      2.13 o
   6   0   9        0.24        0.60      1.62 o
  -6   1   9        3.18        0.57      1.87 o
  -5   1   9        5.02        4.28      2.20 o
  -4   1   9       18.72       20.44      2.41 o
  -3   1   9       64.07       70.22      3.36 o
  -2   1   9        6.04        4.96      0.91 o
  -1   1   9        6.39        6.63      0.87 o
   0   1   9      201.63      190.78      5.08 o
   1   1   9       52.57       64.42      1.77 o
   2   1   9     1043.89     1012.66      7.04 o
   3   1   9       24.38       32.85      2.52 o
   4   1   9        0.20       -1.32      1.37 o
   5   1   9       31.65       34.77      2.51 o
   6   1   9        4.88        3.44      2.49 o
  -6   2   9       17.92        6.69      8.53 o
  -5   2   9       92.82      117.89      5.83 o
  -4   2   9        4.45        4.82      1.80 o
  -3   2   9        0.01        0.32      1.44 o
  -2   2   9        4.63        5.92      1.66 o
  -1   2   9      460.00      494.98      5.01 o
   0   2   9      563.44      544.44      7.01 o
   1   2   9       26.84       15.18      0.94 o
   2   2   9       17.22       15.81      1.25 o
   3   2   9        0.96        4.70      2.21 o
   4   2   9       18.95       19.86      2.36 o
   5   2   9        0.02        2.53      1.51 o
   6   2   9        4.97        3.85      1.82 o
  -5   3   9       11.46        8.20      5.14 o
  -4   3   9        7.59        7.02      1.56 o
  -3   3   9       11.55        9.88      2.06 o
  -2   3   9       24.53       30.91      1.48 o
  -1   3   9        9.17       12.54      2.93 o
   0   3   9      176.55      161.27      2.18 o
   1   3   9      941.32      934.46      9.19 o
   2   3   9      695.25      693.19      6.61 o
   3   3   9        0.06        0.41      0.66 o
   4   3   9       27.35       34.39      2.48 o
   5   3   9        6.11        9.47      1.61 o
   6   3   9       11.68       13.36      1.93 o
  -5   4   9        8.28        2.97      5.22 o
  -4   4   9        1.17        2.04      1.57 o
  -3   4   9       38.37       33.34      1.94 o
  -2   4   9        8.67       12.28      1.54 o
  -1   4   9        1.56        3.39      1.09 o
   0   4   9      152.07      150.81      5.71 o
   1   4   9      325.26      330.18      2.69 o
   2   4   9       69.85       68.73      1.60 o
   3   4   9       70.02       66.41      1.46 o
   4   4   9       71.97       74.28      4.64 o
   5   4   9        6.43        7.67      1.93 o
   6   4   9        0.00       -0.60      1.70 o
  -5   5   9        3.63        1.45      1.95 o
  -4   5   9        1.07        2.20      1.56 o
  -3   5   9        1.90        1.15      1.10 o
  -2   5   9        5.13        7.19      1.36 o
  -1   5   9      134.14      133.41      2.03 o
   0   5   9       21.76       27.04      2.29 o
   1   5   9        1.48        2.15      0.49 o
   2   5   9      223.40      238.39      3.18 o
   3   5   9        0.91        1.02      1.64 o
   4   5   9       44.84       43.82      1.82 o
   5   5   9      138.85      140.26      3.36 o
   6   5   9        5.74        3.59      2.16 o
  -5   6   9        0.63        1.99      1.71 o
  -4   6   9       44.15       35.24      3.34 o
  -3   6   9      152.83      141.84      3.84 o
  -2   6   9        8.58        5.89      1.30 o
  -1   6   9       51.21       53.24      1.51 o
   0   6   9        6.27        6.50      0.44 o
   1   6   9       58.18       61.11      2.62 o
   2   6   9       24.74       23.41      1.11 o
   3   6   9       70.87       73.00      2.89 o
   4   6   9       37.37       36.41      2.77 o
   5   6   9       66.54       72.30      2.98 o
   6   6   9        0.08       -0.38      1.07 o
  -5   7   9        2.89        3.66      3.44 o
  -4   7   9        2.05        1.64      2.03 o
  -3   7   9        9.43        6.33      1.83 o
  -2   7   9       24.31       28.41      1.80 o
  -1   7   9        0.88        2.05      0.74 o
   0   7   9      125.14      127.77      3.79 o
   1   7   9        3.72        4.82      2.59 o
   2   7   9        2.71        4.97      1.97 o
   3   7   9       28.45       28.91      1.45 o
   4   7   9        1.43        0.10      0.87 o
   5   7   9       69.94       72.18      2.94 o
   6   7   9        0.63        1.72      1.86 o
  -4   8   9        1.21        0.91      1.48 o
  -3   8   9        2.48        3.04      1.61 o
  -2   8   9       56.89       53.71      2.06 o
  -1   8   9      372.78      364.60      8.74 o
   0   8   9      474.05      470.14     10.72 o
   1   8   9        8.01        8.69      1.89 o
   2   8   9       29.84       27.97      2.20 o
   3   8   9      250.34      251.34      2.59 o
   4   8   9      204.38      208.71      3.13 o
   5   8   9        3.85        3.17      1.42 o
   6   8   9        0.01        0.36      1.54 o
  -4   9   9       15.59       15.22      4.98 o
  -3   9   9        8.98        8.33      1.45 o
  -2   9   9       80.20       83.29      3.51 o
  -1   9   9       70.46       65.38      2.23 o
   0   9   9      112.32      111.45      6.03 o
   1   9   9        0.64        4.88      3.00 o
   2   9   9       97.78       97.78      5.04 o
   3   9   9       81.33       79.03      1.61 o
   4   9   9       42.86       43.05      1.73 o
   5   9   9        0.03        0.22      1.03 o
   6   9   9        0.23        0.91      1.25 o
  -4  10   9       16.55       21.53      4.73 o
  -3  10   9        1.00        3.03      2.53 o
  -2  10   9       31.15       35.42      2.45 o
  -1  10   9      559.62      557.40      5.31 o
   0  10   9        2.79        3.32      1.95 o
   1  10   9       13.19       13.59      2.42 o
   2  10   9        9.90       11.42      2.10 o
   3  10   9       85.34       76.78      3.38 o
   4  10   9        5.50        4.59      1.17 o
   5  10   9       34.58       35.81      2.10 o
  -3  11   9        4.32        5.25      2.83 o
  -2  11   9        3.92        2.19      1.84 o
  -1  11   9       57.05       58.68      1.67 o
   0  11   9        8.46        2.93      3.17 o
   1  11   9      173.07      169.17      7.51 o
   2  11   9      150.70      134.23      4.22 o
   3  11   9        2.88        5.18      2.91 o
   4  11   9        4.90        2.11      1.05 o
   5  11   9        0.47       -0.25      0.96 o
  -3  12   9        5.12        2.95      3.14 o
  -2  12   9        4.21        6.61      1.41 o
  -1  12   9        2.49        1.56      0.76 o
   0  12   9        0.13        0.62      1.67 o
   1  12   9        2.70        2.92      3.37 o
   2  12   9       45.39       42.67      5.73 o
   3  12   9        0.90        1.61      2.71 o
   4  12   9        6.04        7.75      5.16 o
   5  12   9        1.71       -0.64      2.57 o
  -1  13   9       43.61       46.51      5.79 o
   0  13   9        0.65        0.78      2.93 o
   1  13   9        3.50        2.84      3.56 o
   2  13   9        2.55        1.33      2.13 o
   3  13   9        1.93        1.67      2.85 o
   4  13   9        6.61        8.61      3.51 o
   0  14   9       15.94       13.47      4.68 o
   1  14   9        7.75        2.88      3.74 o
   2  14   9        2.54        0.25      3.04 o
   3  14   9       13.93       18.25      3.29 o
   4  14   9       52.49       39.54      8.00 o
   0  15   9       41.77       57.29      4.33 o
   1  15   9       22.71       25.05      5.64 o
   2  15   9        4.27        5.40      4.80 o
  -2 -12  10       10.37       13.69      2.22 o
  -1 -12  10        0.10       -1.54      2.17 o
   0 -12  10        1.25        1.38      2.59 o
   1 -12  10       12.03       16.33      5.88 o
  -3 -11  10       18.18       12.48      5.53 o
  -2 -11  10        3.57        3.89      2.01 o
  -1 -11  10        0.03        0.26      1.20 o
   0 -11  10        0.04        3.04      4.27 o
   1 -11  10        4.21        7.85      3.11 o
   2 -11  10        0.12       -0.22      2.18 o
  -4 -10  10        0.24        1.20      1.85 o
  -3 -10  10        0.02        1.62      1.36 o
  -2 -10  10       21.19       23.54      2.23 o
  -1 -10  10       84.02       96.90      3.32 o
   0 -10  10       18.02       20.32      5.47 o
   1 -10  10        0.38       -0.96      3.39 o
   2 -10  10        2.07        1.41      1.59 o
   3 -10  10       32.09       43.29      3.26 o
  -4  -9  10        0.02        0.64      1.58 o
  -3  -9  10        2.13        2.43      1.43 o
  -2  -9  10       15.06       15.23      2.29 o
  -1  -9  10       35.56       39.49      2.32 o
   0  -9  10      254.33      259.26     11.00 o
   1  -9  10       15.61       13.26      4.70 o
   2  -9  10        0.52        0.68      1.64 o
   3  -9  10        0.24       -0.07      1.38 o
  -5  -8  10        6.41        2.97      2.28 o
  -4  -8  10       17.04       13.84      5.12 o
  -3  -8  10        2.80        2.85      1.22 o
  -2  -8  10        2.79        1.85      1.59 o
  -1  -8  10        5.08        6.26      1.55 o
   0  -8  10       40.17       40.89      2.86 o
   1  -8  10      205.08      220.02      6.67 o
   2  -8  10       11.29       -0.62      1.97 o
   3  -8  10       13.64        7.05      7.55 o
   4  -8  10        0.15       -0.24      1.70 o
  -5  -7  10        3.61        1.07      2.87 o
  -4  -7  10       90.65       80.37      3.87 o
  -3  -7  10        2.30        4.03      3.02 o
  -2  -7  10       35.74       33.04      2.11 o
  -1  -7  10       11.10        9.95      1.43 o
   0  -7  10       75.11       91.30      3.36 o
   1  -7  10      351.76      354.28     10.82 o
   2  -7  10        2.67        6.53      4.07 o
   3  -7  10        3.41        1.42      2.43 o
   4  -7  10        4.40        0.30      2.35 o
  -5  -6  10        0.01       -0.63      2.71 o
  -4  -6  10        7.05       11.35      3.37 o
  -3  -6  10        4.74        1.35      2.14 o
  -2  -6  10       51.61       40.04      2.84 o
  -1  -6  10       61.72       73.61      3.66 o
   0  -6  10      265.71      272.60      3.46 o
   1  -6  10       13.04       11.77      3.70 o
   2  -6  10       59.83       60.98      5.65 o
   3  -6  10       16.55       15.36      2.51 o
   4  -6  10        3.61        2.05      2.67 o
   5  -6  10       13.74        3.54      3.52 o
  -5  -5  10        4.53        0.80      1.65 o
  -4  -5  10       10.58       15.03      2.65 o
  -3  -5  10        0.03       -1.18      1.23 o
  -2  -5  10        5.23        5.45      2.20 o
  -1  -5  10        3.60        3.90      1.43 o
   0  -5  10      130.02      133.71      7.85 o
   1  -5  10       80.04       81.04      3.48 o
   2  -5  10        0.78        0.88      1.59 o
   3  -5  10        8.82       10.80      2.90 o
   4  -5  10        8.65        0.09      1.87 o
   5  -5  10        6.28       -0.29      1.87 o
  -5  -4  10       12.15       14.01      3.87 o
  -4  -4  10       18.84       18.73      2.60 o
  -3  -4  10       10.77       11.21      1.97 o
  -2  -4  10       96.55       91.15      3.19 o
  -1  -4  10       14.41       17.89      1.70 o
   0  -4  10      104.15       99.00      4.50 o
   1  -4  10      112.83      106.65      3.64 o
   2  -4  10        0.06       -0.15      2.03 o
   3  -4  10       65.72       72.12      3.16 o
   4  -4  10        2.73       -0.04      1.05 o
   5  -4  10        0.31        0.17      1.98 o
  -5  -3  10        0.08       -1.06      2.04 o
  -4  -3  10       13.34       14.55      2.45 o
  -3  -3  10       59.37       56.25      4.41 o
  -2  -3  10       30.84       27.77      1.96 o
  -1  -3  10      227.53      228.05      3.89 o
   0  -3  10      365.58      384.22      5.29 o
   1  -3  10       26.58       27.56      1.11 o
   2  -3  10       30.10       39.61      2.61 o
   3  -3  10       20.89       21.92      2.19 o
   4  -3  10        0.38        0.48      0.57 o
   5  -3  10        5.85       -0.08      1.78 o
   6  -3  10        2.45        4.81      5.60 o
  -6  -2  10       13.60       12.33      2.83 o
  -5  -2  10       13.62       15.28      2.84 o
  -4  -2  10       42.13       44.59      3.92 o
  -3  -2  10       62.72       61.04      5.73 o
  -2  -2  10        3.29        2.61      1.96 o
  -1  -2  10       88.90       86.18      2.28 o
   0  -2  10      725.74      717.84      8.07 o
   1  -2  10      183.60      184.05      3.59 o
   2  -2  10      225.00      235.75      5.17 o
   3  -2  10        0.07        0.75      1.03 o
   4  -2  10        5.94        6.16      1.97 o
   5  -2  10        0.06        0.01      0.89 o
   6  -2  10       19.43       20.87      4.40 o
  -6  -1  10        0.03       -2.53      3.65 o
  -5  -1  10        0.10        1.52      2.07 o
  -4  -1  10       19.01       17.35      3.41 o
  -3  -1  10       27.85       27.44      2.28 o
  -2  -1  10       17.61       15.14      2.07 o
  -1  -1  10       76.10       84.32      2.11 o
   0  -1  10      202.28      213.30      8.00 o
   1  -1  10       37.22       32.40      1.26 o
   2  -1  10       78.07       78.12      1.30 o
   3  -1  10        2.89        3.73      2.13 o
   4  -1  10       17.78       17.49      2.50 o
   5  -1  10       21.74       19.54      2.61 o
   6  -1  10        4.13        4.38      2.32 o
  -6   0  10        3.17        2.93      2.35 o
  -5   0  10        0.93        0.81      1.73 o
  -4   0  10       42.20       42.81      2.91 o
  -3   0  10      263.69      244.37      4.77 o
  -2   0  10        0.84       -0.22      1.11 o
  -1   0  10        0.07        0.71      1.01 o
   0   0  10       31.56       28.01      1.42 o
   1   0  10      283.64      288.39      3.64 o
   2   0  10        2.26        4.26      1.01 o
   3   0  10      106.97      103.87      2.20 o
   4   0  10       96.00       93.93      3.18 o
   5   0  10        4.45        3.42      1.56 o
   6   0  10        0.01       -0.27      1.85 o
  -5   1  10        0.66       -0.35      2.41 o
  -4   1  10      273.59      262.29      5.45 o
  -3   1  10      437.66      429.24      8.82 o
  -2   1  10        0.97        1.77      1.38 o
  -1   1  10       38.29       41.26      1.80 o
   0   1  10      127.52      119.15      1.73 o
   1   1  10       33.41       35.17      1.76 o
   2   1  10      535.83      537.71      6.72 o
   3   1  10       38.05       43.61      2.01 o
   4   1  10       51.06       45.92      2.16 o
   5   1  10       14.77       15.09      2.47 o
   6   1  10        0.33        3.66      2.87 o
  -5   2  10       14.86       11.46      2.80 o
  -4   2  10       45.33       48.91      3.73 o
  -3   2  10       29.83       29.22      2.05 o
  -2   2  10       84.42       84.56      3.04 o
  -1   2  10        4.59        7.09      0.73 o
   0   2  10       79.80       85.05      1.84 o
   1   2  10       60.20       72.10      1.86 o
   2   2  10       10.14       10.16      0.91 o
   3   2  10        0.09        0.50      1.25 o
   4   2  10       48.21       52.86      2.67 o
   5   2  10        0.14        0.44      1.59 o
   6   2  10        0.27        0.51      1.63 o
  -5   3  10       17.29        8.51      9.11 o
  -4   3  10        1.58        3.23      2.25 o
  -3   3  10       10.06       10.85      2.12 o
  -2   3  10        1.20        2.91      1.30 o
  -1   3  10        0.27       -0.05      0.61 o
   0   3  10       74.24       78.42      1.54 o
   1   3  10       38.07       42.56      1.78 o
   2   3  10      131.97      131.56      1.81 o
   3   3  10       28.22       29.30      1.18 o
   4   3  10        0.18        2.03      1.52 o
   5   3  10        0.16        0.65      1.71 o
   6   3  10        0.11       -0.94      1.57 o
  -5   4  10        1.62        5.48      2.36 o
  -4   4  10        4.20        3.06      2.23 o
  -3   4  10       67.98       64.46      3.03 o
  -2   4  10       15.33       16.35      1.26 o
  -1   4  10       35.51       35.68      1.37 o
   0   4  10       25.43       23.10      1.54 o
   1   4  10       99.82       98.54      1.96 o
   2   4  10       72.35       72.03      1.25 o
   3   4  10       31.19       29.63      1.42 o
   4   4  10       76.90       74.56      3.10 o
   5   4  10       35.38       27.55      3.38 o
   6   4  10        8.74       13.28      6.45 o
  -5   5  10        0.07       -0.47      2.92 o
  -4   5  10        1.28        2.39      2.14 o
  -3   5  10       15.54       11.99      1.57 o
  -2   5  10       39.92       49.85      1.64 o
  -1   5  10        9.29       14.25      1.04 o
   0   5  10      113.37      125.31      1.54 o
   1   5  10       20.90       22.54      0.60 o
   2   5  10     1757.69     1831.95     12.64 o
   3   5  10        0.09        1.07      0.75 o
   4   5  10       92.47       93.11      3.36 o
   5   5  10       24.39       26.72      1.88 o
   6   5  10       16.27       18.37      2.20 o
  -5   6  10        0.55        1.15      2.62 o
  -4   6  10        7.81        6.74      1.91 o
  -3   6  10       28.51       29.69      2.44 o
  -2   6  10        0.09       -0.19      0.86 o
  -1   6  10       28.88       30.29      1.57 o
   0   6  10      178.08      192.16      1.55 o
   1   6  10      355.33      349.85      6.48 o
   2   6  10      499.22      487.84      3.53 o
   3   6  10      507.01      513.46      5.34 o
   4   6  10       28.88       27.99      1.97 o
   5   6  10        6.72        7.90      1.62 o
   6   6  10        0.00       -0.63      1.66 o
  -5   7  10        1.64        4.87      4.30 o
  -4   7  10       16.22       14.64      1.82 o
  -3   7  10        3.08        3.67      1.68 o
  -2   7  10        0.42        0.81      0.98 o
  -1   7  10       36.50       30.74      1.24 o
   0   7  10      149.12      154.26      6.14 o
   1   7  10       84.41       97.80      5.00 o
   2   7  10      764.19      754.18      9.54 o
   3   7  10      194.72      189.24      2.93 o
   4   7  10        0.04       -0.27      0.89 o
   5   7  10       37.13       37.95      2.51 o
   6   7  10        1.54        2.04      1.63 o
  -4   8  10        0.20       -0.30      1.72 o
  -3   8  10        2.91        2.39      1.58 o
  -2   8  10        1.03        1.74      1.07 o
  -1   8  10      119.96      127.32      6.52 o
   0   8  10       42.74       36.94      4.52 o
   1   8  10       32.86       42.23      4.26 o
   2   8  10      135.03      125.72      4.40 o
   3   8  10       64.89       67.32      1.60 o
   4   8  10       26.55       27.14      1.84 o
   5   8  10       14.63       16.02      1.99 o
   6   8  10        0.54        5.07      4.12 o
  -4   9  10        2.70        8.02      3.57 o
  -3   9  10       52.84       54.28      2.85 o
  -2   9  10       91.34      103.03      3.64 o
  -1   9  10      138.31      136.37      2.69 o
   0   9  10      640.09      633.81     11.67 o
   1   9  10        1.12        2.05      1.73 o
   2   9  10      373.87      358.57      6.34 o
   3   9  10       10.86       12.69      0.94 o
   4   9  10        8.30       10.65      1.13 o
   5   9  10       15.32       13.76      1.73 o
   6   9  10        2.68        3.60      1.96 o
  -4  10  10        5.59        7.20      4.00 o
  -3  10  10       13.06        8.73      2.96 o
  -2  10  10       27.78       25.02      4.42 o
  -1  10  10       31.81       33.55      1.01 o
   0  10  10        8.69       11.52      3.92 o
   1  10  10       84.47       79.69      5.83 o
   2  10  10       13.88       13.69      2.26 o
   3  10  10       18.67       19.14      2.61 o
   4  10  10        5.34        3.08      2.02 o
   5  10  10        6.10        4.41      1.48 o
  -3  11  10        3.55        6.22      2.96 o
  -2  11  10       24.21       18.29      2.80 o
  -1  11  10       86.64       88.60      1.74 o
   0  11  10        0.16        2.67      3.27 o
   1  11  10       41.72       39.81      3.36 o
   2  11  10        0.38        2.85      2.11 o
   3  11  10        0.36        2.17      1.65 o
   4  11  10       34.47       26.09      8.31 o
   5  11  10       43.75       52.02      5.11 o
  -2  12  10        0.49        1.79      2.23 o
  -1  12  10        7.72        9.87      4.33 o
   0  12  10        0.62        1.29      1.93 o
   1  12  10        0.71       -0.05      2.30 o
   2  12  10       12.34        9.47      4.34 o
   3  12  10        0.83       -1.28      1.96 o
   4  12  10        0.26        3.69      2.89 o
   5  12  10        0.12        1.44      4.61 o
  -1  13  10        1.06        2.52      2.29 o
   0  13  10        1.21        0.54      2.95 o
   1  13  10        1.25        3.00      2.31 o
   2  13  10        9.10        5.14      4.26 o
   3  13  10       33.23       35.57      4.75 o
   4  13  10        2.70        4.22      5.12 o
   1  14  10        3.09        4.81      4.16 o
   2  14  10        0.21        1.50      2.41 o
   3  14  10       14.43       20.52      3.50 o
   0  15  10        0.93        0.77      3.50 o
   1  15  10        0.58        4.29      2.75 o
   2  15  10        1.45        2.18      4.32 o
  -2 -12  11        1.19        0.61      1.48 o
  -1 -12  11        4.73        5.39      2.21 o
   0 -12  11        2.22        3.93      5.06 o
   1 -12  11        1.44        2.47      4.62 o
  -3 -11  11        5.29        5.75      2.18 o
  -2 -11  11        0.00        0.04      1.32 o
  -1 -11  11        6.86        4.27      1.50 o
   0 -11  11        7.98        9.57      3.41 o
   1 -11  11        1.55       -0.37      3.50 o
   2 -11  11        0.45        0.04      1.82 o
  -3 -10  11        7.52        8.69      2.23 o
  -2 -10  11       15.69       22.38      2.01 o
  -1 -10  11        1.59        3.02      1.36 o
   0 -10  11       51.29       61.44      7.33 o
   1 -10  11       55.69       62.37      4.85 o
   2 -10  11        0.17        2.52      2.15 o
   3 -10  11        5.89        5.42      4.80 o
  -4  -9  11        0.02        0.33      1.35 o
  -3  -9  11       23.52       27.79      2.47 o
  -2  -9  11       14.43       13.61      2.30 o
  -1  -9  11        7.13       10.55      1.79 o
   0  -9  11        0.06       -0.79      1.10 o
   1  -9  11        0.32       -0.39      3.12 o
   2  -9  11        8.62       11.14      3.15 o
   3  -9  11        0.85        0.59      2.57 o
  -4  -8  11        9.52        7.50      3.64 o
  -3  -8  11        0.07       -0.02      0.96 o
  -2  -8  11        5.32        5.33      1.61 o
  -1  -8  11       56.36       61.03      2.57 o
   0  -8  11       61.36       58.65      3.46 o
   1  -8  11        0.04       -1.01      3.27 o
   2  -8  11        5.66        4.38      4.03 o
   3  -8  11        5.76        2.60      3.49 o
   4  -8  11        0.16        0.35      2.60 o
  -5  -7  11        5.92        5.95      2.86 o
  -4  -7  11        0.39        0.24      2.21 o
  -3  -7  11        5.79        6.36      2.24 o
  -2  -7  11        1.77        1.25      2.87 o
  -1  -7  11       23.17       28.22      1.99 o
   0  -7  11      480.36      503.03      5.28 o
   1  -7  11       48.69       46.16      3.83 o
   2  -7  11       38.46       39.38      3.68 o
   3  -7  11        5.42        1.95      1.98 o
   4  -7  11        4.89        2.33      2.96 o
  -5  -6  11       21.27       19.62      3.41 o
  -4  -6  11       18.74       16.67      2.72 o
  -3  -6  11      213.41      188.33      8.45 o
  -2  -6  11        3.59        1.77      1.57 o
  -1  -6  11       36.76       37.66      3.29 o
   0  -6  11       10.08        7.88      1.68 o
   1  -6  11       72.50       85.43      6.26 o
   2  -6  11       10.10        8.60      2.55 o
   3  -6  11       10.08        8.56      7.75 o
   4  -6  11        8.30        6.20      5.94 o
   5  -6  11        9.95        5.17      5.09 o
  -5  -5  11        3.41        2.45      2.46 o
  -4  -5  11        1.78        1.77      1.96 o
  -3  -5  11       13.33       11.53      2.95 o
  -2  -5  11        4.58        4.61      1.60 o
  -1  -5  11       15.43       13.66      1.87 o
   0  -5  11       20.82       24.18      2.23 o
   1  -5  11       26.30       27.57      4.18 o
   2  -5  11        1.94        2.56      3.17 o
   3  -5  11        0.03        1.89      1.71 o
   4  -5  11        1.50        0.13      1.49 o
   5  -5  11        0.56        0.14      2.37 o
  -5  -4  11       13.36       16.87      3.11 o
  -4  -4  11        2.02        1.12      2.37 o
  -3  -4  11      100.53       86.82      4.69 o
  -2  -4  11       10.66       13.05      2.47 o
  -1  -4  11        0.85        3.15      1.74 o
   0  -4  11       26.05       20.04      1.90 o
   1  -4  11       61.33       70.32      4.88 o
   2  -4  11       12.27       16.14      2.49 o
   3  -4  11        0.72        1.00      1.99 o
   4  -4  11        9.06       -0.09      1.83 o
   5  -4  11        5.23        0.41      1.88 o
  -5  -3  11        0.94        2.00      2.91 o
  -4  -3  11       19.08       22.25      2.25 o
  -3  -3  11        2.64        3.11      1.63 o
  -2  -3  11       91.72       81.38      2.86 o
  -1  -3  11      107.12      107.95      3.59 o
   0  -3  11       26.41       26.41      1.56 o
   1  -3  11        0.14       -0.43      0.44 o
   2  -3  11       98.09       98.02      5.39 o
   3  -3  11       42.09       40.72      2.63 o
   4  -3  11        6.77        2.16      2.24 o
   5  -3  11        8.27        0.00      1.40 o
  -5  -2  11       15.16       20.58      4.13 o
  -4  -2  11       16.10       14.30      3.18 o
  -3  -2  11      110.55      112.99      4.37 o
  -2  -2  11       14.08       13.66      1.68 o
  -1  -2  11      313.52      300.81      5.20 o
   0  -2  11       76.02       84.12      3.30 o
   1  -2  11        0.04       -0.02      0.37 o
   2  -2  11       18.00       17.66      3.41 o
   3  -2  11       10.13        9.51      1.83 o
   4  -2  11        2.43        1.03      0.83 o
   5  -2  11        4.09        1.23      1.17 o
   6  -2  11       10.29        9.26      6.00 o
  -5  -1  11        6.97        8.41      2.13 o
  -4  -1  11       12.77       12.45      2.65 o
  -3  -1  11      318.14      318.04      5.72 o
  -2  -1  11       51.30       60.41      2.29 o
  -1  -1  11        6.90        5.35      1.58 o
   0  -1  11       16.72       16.70      1.38 o
   1  -1  11      183.02      194.96      2.61 o
   2  -1  11      399.11      394.07      4.58 o
   3  -1  11      383.15      380.47      6.78 o
   4  -1  11        2.73        3.59      1.22 o
   5  -1  11        0.83        0.68      1.39 o
   6  -1  11        0.83       -2.30      2.95 o
  -5   0  11       11.41       10.70      3.50 o
  -4   0  11       70.40       70.19      3.31 o
  -3   0  11     1116.00     1046.44     17.98 o
  -2   0  11      243.71      231.55      4.56 o
  -1   0  11        8.38        9.87      1.18 o
   0   0  11      344.90      369.70      7.33 o
   1   0  11      222.78      233.54      3.36 o
   2   0  11      122.63      123.40      2.38 o
   3   0  11      468.64      445.64      7.61 o
   4   0  11       84.32       87.42      5.09 o
   5   0  11       23.56       29.17      2.22 o
   6   0  11       11.86       10.75      4.21 o
  -5   1  11        0.60       -1.46      1.68 o
  -4   1  11       17.86       16.36      3.10 o
  -3   1  11        4.18        7.25      3.88 o
  -2   1  11        2.58        7.15      2.71 o
  -1   1  11       33.50       37.71      2.23 o
   0   1  11      498.62      522.46      6.03 o
   1   1  11        8.48       12.21      1.75 o
   2   1  11       48.43       45.22      2.03 o
   3   1  11       10.38        7.08      1.62 o
   4   1  11       15.81       11.33      1.84 o
   5   1  11        3.11        1.82      1.74 o
   6   1  11       11.50        9.97      3.25 o
  -5   2  11       11.96        8.25      2.55 o
  -4   2  11       22.40       27.99      2.47 o
  -3   2  11      150.68      147.56      4.29 o
  -2   2  11        0.04        0.58      0.84 o
  -1   2  11      275.74      285.10      4.00 o
   0   2  11      151.23      163.41      2.68 o
   1   2  11      249.08      268.67      5.93 o
   2   2  11       77.21       80.70      1.41 o
   3   2  11      109.70      112.59      2.01 o
   4   2  11        0.81        1.72      1.78 o
   5   2  11        0.83        1.80      1.44 o
   6   2  11        0.55        3.49      2.51 o
  -5   3  11        5.20        2.23      2.88 o
  -4   3  11        0.71       -0.51      1.81 o
  -3   3  11        1.33        1.73      1.28 o
  -2   3  11        2.62        4.16      1.63 o
  -1   3  11      235.42      239.43      3.43 o
   0   3  11      313.42      337.25      5.10 o
   1   3  11      153.97      157.88      2.65 o
   2   3  11      197.63      197.25      2.31 o
   3   3  11       19.47       19.13      1.24 o
   4   3  11        0.70       -0.48      1.49 o
   5   3  11        6.97        5.13      2.17 o
   6   3  11        1.59       -1.51      2.27 o
  -5   4  11       19.97       27.26      3.29 o
  -4   4  11        0.00        0.39      1.18 o
  -3   4  11      102.56      100.45      7.44 o
  -2   4  11        5.07        5.46      1.43 o
  -1   4  11      223.97      229.45      3.19 o
   0   4  11       90.06       98.45      1.77 o
   1   4  11       39.55       45.34      1.27 o
   2   4  11       50.89       58.51      1.39 o
   3   4  11      364.17      361.49      4.66 o
   4   4  11       41.00       41.33      2.66 o
   5   4  11        0.65        0.32      1.58 o
   6   4  11        8.50       12.72      2.47 o
  -5   5  11       34.32       32.88      4.42 o
  -4   5  11       37.48       33.23     11.76 o
  -3   5  11       36.53       29.09      2.23 o
  -2   5  11       29.95       31.49      1.91 o
  -1   5  11       64.98       64.92      1.63 o
   0   5  11       45.28       42.75      1.17 o
   1   5  11       56.18       64.34      2.30 o
   2   5  11       25.01       23.61      1.65 o
   3   5  11       41.07       46.93      1.91 o
   4   5  11       39.64       38.88      2.65 o
   5   5  11        6.17        5.26      2.25 o
   6   5  11        0.02        2.94      1.93 o
  -5   6  11       19.45       35.09      4.47 o
  -4   6  11       17.69       15.92      2.94 o
  -3   6  11        0.03       -0.88      1.43 o
  -2   6  11       41.54       38.93      1.92 o
  -1   6  11       82.79       86.53      3.42 o
   0   6  11      302.24      318.24      2.57 o
   1   6  11       13.56       16.62      3.23 o
   2   6  11      216.03      212.13      1.94 o
   3   6  11      218.99      230.38      3.18 o
   4   6  11        8.16        7.94      1.87 o
   5   6  11       12.60       12.70      1.89 o
   6   6  11        0.89        0.44      2.03 o
  -4   7  11        1.12        0.76      1.44 o
  -3   7  11       24.71       23.74      2.39 o
  -2   7  11       14.86       13.15      1.16 o
  -1   7  11        1.02        0.14      0.50 o
   0   7  11        1.16        0.18      2.05 o
   1   7  11       49.31       46.79      2.83 o
   2   7  11       64.01       64.09      2.77 o
   3   7  11        2.62        3.77      1.15 o
   4   7  11       63.66       70.16      2.52 o
   5   7  11      136.80      152.31      5.42 o
   6   7  11        3.45        6.79      3.38 o
  -4   8  11        5.71        8.24      2.77 o
  -3   8  11        1.33        1.97      1.59 o
  -2   8  11        8.34        7.81      1.33 o
  -1   8  11       49.26       47.84      1.58 o
   0   8  11        2.16        2.29      2.99 o
   1   8  11        4.06        2.09      2.72 o
   2   8  11      109.11      112.47      3.04 o
   3   8  11       39.40       40.87      1.62 o
   4   8  11       30.73       31.91      2.13 o
   5   8  11       54.26       56.39      3.50 o
   6   8  11       19.43       19.11      2.49 o
  -4   9  11        3.96        6.92      3.29 o
  -3   9  11        0.00        2.50      1.94 o
  -2   9  11        7.44        6.46      1.28 o
  -1   9  11       20.10       19.56      1.38 o
   0   9  11       16.58       19.03      2.82 o
   1   9  11      122.71      118.71      4.37 o
   2   9  11        5.24        6.08      2.21 o
   3   9  11       16.02       18.09      0.83 o
   4   9  11       18.16       16.07      5.78 o
   5   9  11       34.89       42.59      3.12 o
  -3  10  11       54.81       68.48      4.65 o
  -2  10  11      105.76      117.98      4.28 o
  -1  10  11       43.31       41.24      1.09 o
   0  10  11      198.60      206.23      8.50 o
   1  10  11      106.34      105.53      6.44 o
   2  10  11       14.75        9.73      3.94 o
   3  10  11       18.07       15.32      2.53 o
   4  10  11       20.50       19.63      6.15 o
   5  10  11       31.33       32.21      2.50 o
  -3  11  11        9.53       10.92      3.18 o
  -2  11  11       10.48        7.82      1.80 o
  -1  11  11       15.44       15.95      0.73 o
   0  11  11        1.36        1.98      2.03 o
   1  11  11       49.61       54.65      3.78 o
   2  11  11        0.27        0.26      2.69 o
   3  11  11       11.52        9.20      3.36 o
   4  11  11       15.48        9.77      9.14 o
   5  11  11        4.69        7.30      5.47 o
  -1  12  11        0.01        0.05      1.56 o
   0  12  11        3.01        3.28      3.74 o
   1  12  11        9.32        7.31      4.14 o
   2  12  11        0.01       -1.74      2.18 o
   3  12  11        2.55        2.40      2.19 o
   4  12  11        7.97        2.89      2.65 o
  -1  13  11        1.01        3.13      2.47 o
   0  13  11        4.58        5.27      4.14 o
   1  13  11        0.70       -0.68      3.23 o
   2  13  11        7.48        6.48      4.45 o
   3  13  11       34.12       38.13      3.21 o
   4  13  11        2.77        2.26      3.02 o
   1  14  11        0.37        2.87      4.08 o
   2  14  11       15.99       13.66      5.45 o
   3  14  11        7.13       10.59      6.08 o
   1  15  11       14.49       16.78      5.69 o
   2  15  11        0.00       -1.24      2.56 o
  -2 -11  12       10.39       10.53      1.93 o
  -1 -11  12        5.87        3.21      2.50 o
   0 -11  12        8.44        5.70      5.33 o
   1 -11  12        2.13        2.31      4.59 o
  -3 -10  12        0.38       -0.31      1.35 o
  -2 -10  12        7.95       11.42      2.13 o
  -1 -10  12       91.49       90.35      4.65 o
   0 -10  12       22.77       32.45      4.34 o
   1 -10  12        0.83       -2.64      4.46 o
   2 -10  12        2.23       -0.84      1.98 o
  -4  -9  12        2.37       -0.01      1.18 o
  -3  -9  12        0.04        0.10      1.39 o
  -2  -9  12       15.27       16.98      1.95 o
  -1  -9  12        0.01        1.27      1.32 o
   0  -9  12        0.36       -0.13      0.39 o
   1  -9  12       17.00       20.53      3.65 o
   2  -9  12        0.01       -1.27      3.84 o
   3  -9  12        0.19       -0.35      1.88 o
  -4  -8  12        3.98        3.90      2.51 o
  -3  -8  12        5.36        2.07      1.44 o
  -2  -8  12        9.50        7.52      1.57 o
  -1  -8  12        0.04        1.44      1.19 o
   0  -8  12        3.71        3.33      1.35 o
   1  -8  12        1.22        0.13      2.84 o
   2  -8  12        0.22        0.23      1.93 o
   3  -8  12        2.30       -0.59      2.51 o
  -4  -7  12       28.77       25.87      2.76 o
  -3  -7  12       31.07       32.67      2.81 o
  -2  -7  12      117.80      114.67      9.84 o
  -1  -7  12        6.54        6.17      1.58 o
   0  -7  12       37.08       39.19      1.81 o
   1  -7  12      186.26      212.40      9.64 o
   2  -7  12        4.60        4.65      4.11 o
   3  -7  12        3.20        1.85      2.73 o
   4  -7  12        0.01        0.16      2.37 o
  -5  -6  12        0.98       -2.92      3.45 o
  -4  -6  12       12.84       15.50      3.84 o
  -3  -6  12        4.81        3.06      2.68 o
  -2  -6  12        0.01       -1.19      1.33 o
  -1  -6  12        0.16       -0.33      1.36 o
   0  -6  12       10.04       10.44      1.30 o
   1  -6  12      129.11      133.13      5.18 o
   2  -6  12        8.70        9.26      4.34 o
   3  -6  12       32.15       25.99     15.95 o
   4  -6  12        1.97        0.22      1.75 o
  -5  -5  12        3.30        3.66      2.51 o
  -4  -5  12        5.18        9.83      2.64 o
  -3  -5  12        4.23        5.97      2.75 o
  -2  -5  12      118.33      109.08      4.55 o
  -1  -5  12        7.36        7.05      1.86 o
   0  -5  12        0.88        1.24      1.88 o
   1  -5  12       12.76       15.32      2.66 o
   2  -5  12       22.36       19.33      2.83 o
   3  -5  12        4.65        3.05      3.08 o
   4  -5  12       14.06        0.01      1.52 o
   5  -5  12        4.74        0.05      1.50 o
  -5  -4  12        3.46        4.59      2.66 o
  -4  -4  12        0.87       -0.08      2.43 o
  -3  -4  12       44.25       42.41      6.38 o
  -2  -4  12       17.57       12.51      2.65 o
  -1  -4  12        4.56        1.39      1.11 o
   0  -4  12        9.23        9.11      2.32 o
   1  -4  12        1.93        3.33      2.96 o
   2  -4  12       47.00       53.59      5.15 o
   3  -4  12        5.85        6.25      2.03 o
   4  -4  12        4.66        0.22      1.54 o
   5  -4  12        0.78        0.07      2.14 o
  -5  -3  12        0.13        1.15      2.09 o
  -4  -3  12        2.33        6.17      3.34 o
  -3  -3  12        4.88        4.99      2.42 o
  -2  -3  12       34.06       36.81      2.29 o
  -1  -3  12       63.84       72.19      3.33 o
   0  -3  12      326.81      342.62      5.31 o
   1  -3  12       95.05      102.37      1.76 o
   2  -3  12        8.12        8.51      3.35 o
   3  -3  12        3.45        2.30      2.14 o
   4  -3  12       21.04        0.09      1.76 o
   5  -3  12        0.08       -0.21      1.67 o
  -5  -2  12        9.19        7.99      2.73 o
  -4  -2  12       13.02       17.61      2.55 o
  -3  -2  12        3.02        2.74      1.35 o
  -2  -2  12        6.16        5.93      2.09 o
  -1  -2  12        0.71        0.37      1.52 o
   0  -2  12       49.59       48.59      2.73 o
   1  -2  12      124.47      115.33      5.62 o
   2  -2  12      270.56      252.37      5.74 o
   3  -2  12       89.58       87.80      4.02 o
   4  -2  12        7.23        6.36      5.28 o
   5  -2  12        2.35        0.05      1.14 o
  -5  -1  12       20.97       17.33      3.93 o
  -4  -1  12       38.51       40.82      5.58 o
  -3  -1  12        4.37        5.02      2.14 o
  -2  -1  12      279.19      261.48      5.32 o
  -1  -1  12        0.00        0.74      0.93 o
   0  -1  12      118.04      126.47      3.03 o
   1  -1  12       14.73       15.11      1.26 o
   2  -1  12        9.52        7.36      0.90 o
   3  -1  12        7.74        6.26      1.39 o
   4  -1  12        4.41        4.21      1.05 o
   5  -1  12        0.05       -0.41      1.29 o
   6  -1  12        0.02        0.01      2.95 o
  -5   0  12        0.74        3.68      6.46 o
  -4   0  12       22.30       20.10      3.37 o
  -3   0  12       77.61       74.24      3.91 o
  -2   0  12      109.83      106.28      3.98 o
  -1   0  12      142.82      136.79      3.29 o
   0   0  12      202.14      217.72      6.13 o
   1   0  12        1.22        1.68      1.46 o
   2   0  12        0.15        0.05      0.58 o
   3   0  12        7.91        7.18      2.11 o
   4   0  12        4.73        2.12      1.20 o
   5   0  12       13.20       10.42      4.32 o
   6   0  12        4.38        2.75      2.16 o
  -5   1  12        4.04        3.49      2.30 o
  -4   1  12        4.92        5.22      1.88 o
  -3   1  12        0.04       -0.47      1.04 o
  -2   1  12      157.60      151.22      3.81 o
  -1   1  12      182.05      183.17      2.99 o
   0   1  12      262.72      275.51      4.19 o
   1   1  12        2.64        3.38      1.14 o
   2   1  12       64.90       56.02      1.51 o
   3   1  12      313.16      299.10      3.73 o
   4   1  12      107.13       98.96      5.84 o
   5   1  12        8.07       10.14      1.82 o
   6   1  12        4.32        1.00      2.12 o
  -5   2  12        4.08        3.25      3.06 o
  -4   2  12        7.35        7.40      2.86 o
  -3   2  12        3.79        3.40      2.10 o
  -2   2  12       29.14       27.29      1.68 o
  -1   2  12        6.94        9.54      1.45 o
   0   2  12        2.59        1.66      1.00 o
   1   2  12      263.54      286.21      4.07 o
   2   2  12        0.85        1.83      0.88 o
   3   2  12       53.83       55.12      1.73 o
   4   2  12        1.75        1.74      1.22 o
   5   2  12       42.77       41.12      3.08 o
   6   2  12        2.56        5.02      4.36 o
  -5   3  12       13.36       16.58      3.62 o
  -4   3  12        0.05       -0.39      1.13 o
  -3   3  12       13.51       14.52      2.30 o
  -2   3  12       15.54       18.83      1.92 o
  -1   3  12        4.25        5.06      0.74 o
   0   3  12      283.75      297.79      3.69 o
   1   3  12       19.87       23.54      1.49 o
   2   3  12        3.87        2.19      0.86 o
   3   3  12      109.98      116.24      4.79 o
   4   3  12       12.96       12.38      2.01 o
   5   3  12        0.77        0.62      1.65 o
   6   3  12        0.95        0.76      1.70 o
  -5   4  12        7.56       10.30      3.57 o
  -4   4  12        0.41       -1.10      1.50 o
  -3   4  12        2.72        1.56      1.60 o
  -2   4  12      155.71      147.95      3.33 o
  -1   4  12       12.50       12.17      1.25 o
   0   4  12       24.75       28.62      1.32 o
   1   4  12       53.03       59.92      1.55 o
   2   4  12       12.31       10.92      0.97 o
   3   4  12      205.05      209.17      3.48 o
   4   4  12       65.23       68.13      3.06 o
   5   4  12       10.94        8.19      2.38 o
   6   4  12        4.82        6.17      3.63 o
  -5   5  12        1.47        4.31      3.16 o
  -4   5  12       20.36       16.21      2.99 o
  -3   5  12       28.04       28.26      2.42 o
  -2   5  12       37.34       35.71      2.00 o
  -1   5  12        0.02        0.80      0.76 o
   0   5  12       57.35       59.62      1.61 o
   1   5  12       62.67       72.54      6.52 o
   2   5  12       74.91       74.53      1.38 o
   3   5  12       32.59       31.64      1.35 o
   4   5  12      121.39      121.28      3.72 o
   5   5  12        0.24       -0.53      1.70 o
   6   5  12        2.96        2.28      2.52 o
  -4   6  12        1.90        2.37      1.68 o
  -3   6  12        0.44        1.86      1.64 o
  -2   6  12       16.90       17.95      2.00 o
  -1   6  12        0.16        0.53      0.65 o
   0   6  12        2.78        3.54      0.56 o
   1   6  12        1.46        0.70      2.06 o
   2   6  12        1.39        1.58      0.49 o
   3   6  12       10.82        9.29      0.98 o
   4   6  12       96.68       93.90      6.02 o
   5   6  12       28.71       36.26      8.64 o
   6   6  12       22.97       19.56      2.74 o
  -4   7  12        0.25        1.57      2.10 o
  -3   7  12       46.99       46.17      5.49 o
  -2   7  12        0.31        0.01      0.82 o
  -1   7  12        2.80        3.32      0.75 o
   0   7  12      149.05      153.31      6.85 o
   1   7  12       10.84       12.20      2.21 o
   2   7  12        3.23        2.91      2.82 o
   3   7  12       15.33       17.88      0.87 o
   4   7  12        3.22        2.33      1.35 o
   5   7  12        3.10        3.28      2.90 o
   6   7  12        1.49        2.07      1.96 o
  -4   8  12        0.50        4.90      4.24 o
  -3   8  12       11.79       12.40      2.15 o
  -2   8  12        8.59        9.74      1.40 o
  -1   8  12      399.78      403.35      4.03 o
   0   8  12      847.14      899.44     15.58 o
   1   8  12       53.52       54.50      5.14 o
   2   8  12      123.30      118.92      6.53 o
   3   8  12       26.96       29.56      2.07 o
   4   8  12       25.51       26.47      1.81 o
   5   8  12        6.58        4.27      1.79 o
   6   8  12       11.22       19.52      3.87 o
  -4   9  12        0.08        5.39      3.21 o
  -3   9  12       28.77       29.45      2.54 o
  -2   9  12       11.21        9.25      1.68 o
  -1   9  12       25.32       26.08      1.44 o
   0   9  12       69.63       67.07      5.97 o
   1   9  12       10.13        8.45      3.72 o
   2   9  12      188.37      176.80      5.54 o
   3   9  12       14.23       14.65      3.15 o
   4   9  12       15.24       18.23      1.44 o
   5   9  12        6.41        7.83      2.71 o
  -3  10  12        0.94        2.48      2.45 o
  -2  10  12       22.21       26.09      2.26 o
  -1  10  12        6.03        5.55      0.59 o
   0  10  12      103.48      107.40      7.16 o
   1  10  12        0.27        1.65      1.92 o
   2  10  12       44.58       43.79      3.58 o
   3  10  12        4.48        4.54      2.81 o
   4  10  12        0.01        0.06      1.63 o
   5  10  12        0.77       -0.05      2.96 o
  -2  11  12       35.11       37.64      6.39 o
  -1  11  12        2.88        0.19      2.81 o
   0  11  12       36.23       28.75      3.42 o
   1  11  12       12.75       13.24      4.57 o
   2  11  12        4.68        1.39      3.36 o
   3  11  12       39.34       38.82      4.40 o
   4  11  12        0.25        1.19      2.16 o
   5  11  12       27.89       30.64      7.17 o
  -1  12  12       27.94       31.31      3.74 o
   0  12  12      132.08      144.25      8.54 o
   1  12  12       10.50       10.45      2.92 o
   2  12  12        0.49        0.40      1.92 o
   3  12  12       20.89       30.47      3.50 o
   4  12  12        8.58       12.82      2.75 o
   0  13  12        1.74        5.28      2.67 o
   1  13  12        0.01        0.26      3.01 o
   2  13  12       10.30       12.93      3.27 o
   3  13  12        4.67        3.97      3.02 o
   4  13  12        4.00        0.91      2.40 o
   1  14  12        1.41        0.09      1.80 o
   2  14  12        8.87        0.15      3.23 o
   3  14  12       18.73       26.74      4.58 o
  -1 -11  13        6.25        9.25      3.06 o
   0 -11  13        1.71        5.59      5.54 o
   1 -11  13        2.06        5.06      3.35 o
  -3 -10  13       18.26       26.06      2.95 o
  -2 -10  13        0.00       -1.51      1.65 o
  -1 -10  13        0.17        0.99      2.17 o
   0 -10  13        0.58       -0.89      4.08 o
   1 -10  13       28.27       34.20      7.19 o
   2 -10  13        2.89        4.81      2.96 o
  -3  -9  13        0.24        2.67      1.91 o
  -2  -9  13        6.06        7.86      1.78 o
  -1  -9  13       11.47       13.17      1.81 o
   0  -9  13      187.47      219.93      8.12 o
   1  -9  13       12.77       15.02      5.84 o
   2  -9  13        3.61        2.78      4.60 o
   3  -9  13        0.25        2.66      3.33 o
  -4  -8  13        0.25       -0.58      1.69 o
  -3  -8  13        3.09        0.84      1.14 o
  -2  -8  13        4.16        4.63      1.34 o
  -1  -8  13        1.23        1.97      1.18 o
   0  -8  13       48.99       47.76      4.35 o
   1  -8  13       67.60       88.02      5.38 o
   2  -8  13        3.42        4.95      4.54 o
   3  -8  13       10.37        5.00      4.72 o
  -4  -7  13        2.63        3.76      2.61 o
  -3  -7  13        3.75        4.65      2.34 o
  -2  -7  13        2.54        2.35      1.69 o
  -1  -7  13       21.45       23.27      1.43 o
   0  -7  13        0.60        0.93      0.72 o
   1  -7  13        3.08        9.24      4.69 o
   2  -7  13        2.90        2.64      2.43 o
   3  -7  13        0.87        0.30      2.31 o
   4  -7  13        0.54        1.53      2.39 o
  -4  -6  13       12.58       10.13      3.74 o
  -3  -6  13        9.44       12.53      2.53 o
  -2  -6  13        8.81        8.06      2.25 o
  -1  -6  13       39.39       43.75      6.14 o
   0  -6  13      220.43      235.61      3.46 o
   1  -6  13       13.35       12.87      4.63 o
   2  -6  13       14.81       17.87      4.93 o
   3  -6  13        0.76        0.39      1.64 o
   4  -6  13        0.00       -0.03      1.44 o
  -5  -5  13        5.58        6.37      3.95 o
  -4  -5  13       11.09       11.03      3.26 o
  -3  -5  13        5.35        7.74      2.21 o
  -2  -5  13        0.54       -1.99      2.22 o
  -1  -5  13        0.35       -0.23      1.20 o
   0  -5  13      161.98      174.70      4.80 o
   1  -5  13       47.91       46.06      5.50 o
   2  -5  13        0.25        1.17      3.08 o
   3  -5  13        3.96        0.02      1.01 o
   4  -5  13        0.59        0.18      1.35 o
  -5  -4  13       18.30       24.73      3.02 o
  -4  -4  13        4.43        6.10      4.32 o
  -3  -4  13       15.28       15.53      2.46 o
  -2  -4  13      113.04      100.76      3.42 o
  -1  -4  13        1.32        1.80      1.45 o
   0  -4  13       80.62       89.89      4.17 o
   1  -4  13      380.92      409.65     11.15 o
   2  -4  13        4.48        2.70      1.96 o
   3  -4  13        0.03        0.27      1.30 o
   4  -4  13        7.95        0.05      1.84 o
   5  -4  13        2.68        0.42      1.93 o
  -5  -3  13       12.26       13.07      4.08 o
  -4  -3  13        5.72        3.56      2.09 o
  -3  -3  13        6.41        3.96      2.17 o
  -2  -3  13        0.15       -0.39      1.25 o
  -1  -3  13      146.27      143.60      5.63 o
   0  -3  13       17.25       22.61      2.02 o
   1  -3  13       44.28       43.02      1.19 o
   2  -3  13       10.01       11.39      2.36 o
   3  -3  13       15.74       19.92      3.13 o
   4  -3  13        1.20       -0.03      1.16 o
   5  -3  13        1.54       -0.15      2.19 o
  -5  -2  13        0.55        1.07      2.20 o
  -4  -2  13        3.66        7.45      2.32 o
  -3  -2  13       12.37       13.02      2.15 o
  -2  -2  13       80.25       80.43      2.95 o
  -1  -2  13      125.60      122.97      4.85 o
   0  -2  13       28.47       29.75      3.35 o
   1  -2  13       10.58       10.76      1.02 o
   2  -2  13       71.90       60.30      4.84 o
   3  -2  13        6.76        2.41      1.58 o
   4  -2  13        6.69        4.86      4.77 o
   5  -2  13        0.08       -0.14      1.51 o
  -5  -1  13        2.72        4.26      3.12 o
  -4  -1  13        0.61       -1.42      1.77 o
  -3  -1  13       62.03       62.92      3.91 o
  -2  -1  13        2.07        3.65      2.01 o
  -1  -1  13       51.04       52.11      2.75 o
   0  -1  13      140.40      151.65      3.79 o
   1  -1  13       94.23      105.11      2.80 o
   2  -1  13      182.63      189.55      3.01 o
   3  -1  13      168.49      173.67      4.87 o
   4  -1  13        2.27        2.20      1.67 o
   5  -1  13        0.62        0.07      1.14 o
  -5   0  13        0.06       -1.02      2.05 o
  -4   0  13        4.82        6.14      2.78 o
  -3   0  13      139.44      124.15      4.63 o
  -2   0  13      208.93      190.55      3.98 o
  -1   0  13        3.58        2.06      1.07 o
   0   0  13       36.70       46.11      2.05 o
   1   0  13       20.27       19.01      1.58 o
   2   0  13      181.84      185.90      3.21 o
   3   0  13      110.48      119.95      3.23 o
   4   0  13       37.07       42.49      1.83 o
   5   0  13        0.43        0.53      1.09 o
   6   0  13       20.37       21.33      4.18 o
  -5   1  13        5.15        5.00      3.26 o
  -4   1  13        1.26       -0.37      1.46 o
  -3   1  13       25.18       21.33      2.82 o
  -2   1  13        0.44       -0.53      1.05 o
  -1   1  13        7.42        6.27      1.21 o
   0   1  13        0.41        0.75      0.82 o
   1   1  13       22.64       21.21      2.05 o
   2   1  13       71.54       68.03      1.77 o
   3   1  13      112.39      105.40      3.49 o
   4   1  13        8.99        7.52      1.36 o
   5   1  13       22.69       28.25      2.65 o
   6   1  13       12.83       13.91      4.56 o
  -5   2  13       88.01       97.83      4.59 o
  -4   2  13       31.99       36.00      3.77 o
  -3   2  13       84.98       76.56      2.83 o
  -2   2  13       57.98       58.23      4.48 o
  -1   2  13        0.05       -0.04      0.81 o
   0   2  13      343.34      378.93      4.58 o
   1   2  13       80.91       80.32      2.40 o
   2   2  13       35.34       37.70      2.34 o
   3   2  13       78.94       87.83      2.88 o
   4   2  13        3.76        1.63      1.02 o
   5   2  13        2.34        1.27      2.89 o
   6   2  13        1.80        4.68      3.99 o
  -5   3  13        2.15        1.84      2.85 o
  -4   3  13        2.43        2.20      1.41 o
  -3   3  13       11.44       11.27      2.26 o
  -2   3  13       60.23       56.36      5.40 o
  -1   3  13      176.95      179.11      3.28 o
   0   3  13        1.26        0.82      0.64 o
   1   3  13      181.25      168.75      3.15 o
   2   3  13       19.14       20.67      1.06 o
   3   3  13       95.66       89.66      2.00 o
   4   3  13        0.42        0.54      0.89 o
   5   3  13        0.17        1.55      1.34 o
   6   3  13        0.33        4.37      5.93 o
  -5   4  13        1.49        8.35      3.56 o
  -4   4  13        0.02        0.70      1.52 o
  -3   4  13       20.26       21.50      2.45 o
  -2   4  13        0.00       -1.00      1.55 o
  -1   4  13       10.16       12.84      1.34 o
   0   4  13      124.96      139.46      2.16 o
   1   4  13      161.99      177.46      3.03 o
   2   4  13       86.70       93.98      1.85 o
   3   4  13       39.74       31.65      1.26 o
   4   4  13        4.37        2.37      1.23 o
   5   4  13        1.01        0.67      1.57 o
   6   4  13        9.13       13.85      3.22 o
  -4   5  13        2.95        1.14      1.28 o
  -3   5  13        6.93        7.89      2.08 o
  -2   5  13        5.63        4.40      1.39 o
  -1   5  13       57.40       61.73      1.80 o
   0   5  13       78.88       73.67      1.58 o
   1   5  13       30.40       37.85      1.51 o
   2   5  13      207.45      200.88      2.28 o
   3   5  13      107.73       97.07      1.97 o
   4   5  13       28.12       28.55      1.99 o
   5   5  13        0.23       -0.77      1.09 o
   6   5  13        4.34        5.98      2.87 o
  -4   6  13        5.62        2.28      2.20 o
  -3   6  13      176.04      154.65      4.20 o
  -2   6  13      212.39      208.51      3.76 o
  -1   6  13       20.70       23.98      1.27 o
   0   6  13        6.86        7.47      0.77 o
   1   6  13        8.46        8.55      0.75 o
   2   6  13       61.07       59.46      1.30 o
   3   6  13      201.89      198.68      3.75 o
   4   6  13       31.43       28.70      2.07 o
   5   6  13       10.54        8.92      1.98 o
   6   6  13        2.90        0.99      2.30 o
  -4   7  13        5.15        8.45      2.70 o
  -3   7  13       18.85       18.78      7.14 o
  -2   7  13        1.43        2.01      1.17 o
  -1   7  13        1.68        0.96      0.67 o
   0   7  13      208.11      209.26      7.96 o
   1   7  13      755.30      766.69     13.38 o
   2   7  13       16.45       21.65      3.94 o
   3   7  13        9.76        8.00      0.79 o
   4   7  13       55.60       63.99      2.26 o
   5   7  13        7.29        9.43      2.46 o
   6   7  13        6.93        8.25      3.08 o
  -4   8  13        9.38        9.63      2.81 o
  -3   8  13       59.47       52.73      3.70 o
  -2   8  13        0.26       -0.22      0.88 o
  -1   8  13       24.59       27.44      1.17 o
   0   8  13        3.30        3.05      2.15 o
   1   8  13      277.21      265.10      6.59 o
   2   8  13       34.01       42.11      4.89 o
   3   8  13       76.55       68.45      2.88 o
   4   8  13        0.13       -0.60      0.60 o
   5   8  13       40.44       45.64      3.28 o
  -3   9  13        7.87        9.76      2.07 o
  -2   9  13        0.06        0.37      1.00 o
  -1   9  13       23.17       26.15      1.73 o
   0   9  13      203.78      208.09      9.00 o
   1   9  13        0.49        0.98      2.86 o
   2   9  13       10.25       11.02      4.07 o
   3   9  13        1.45        2.18      1.51 o
   4   9  13        0.63        0.51      0.50 o
   5   9  13        0.01        0.27      2.30 o
  -3  10  13        8.13        8.95      2.96 o
  -2  10  13       18.11       23.22      2.32 o
  -1  10  13        0.71        4.89      4.01 o
   0  10  13       70.99       73.32      6.66 o
   1  10  13       20.31       22.37      3.10 o
   2  10  13        3.09        1.01      1.95 o
   3  10  13        4.31        5.91      1.89 o
   4  10  13        9.09       11.45      2.36 o
   5  10  13        0.38        0.67      2.37 o
  -2  11  13        0.51       -1.71      2.53 o
  -1  11  13        0.26        1.48      3.70 o
   0  11  13        3.38        1.51      3.60 o
   1  11  13        9.92        9.68      4.44 o
   2  11  13        3.63       -1.77      3.60 o
   3  11  13       17.84       18.63      5.50 o
   4  11  13        5.24        7.27      2.38 o
   5  11  13        0.23        1.44      4.41 o
  -1  12  13       25.25       25.97      3.83 o
   0  12  13       42.18       48.71      6.50 o
   1  12  13        0.13        0.80      2.08 o
   2  12  13       18.22       18.82      5.48 o
   3  12  13        6.53        5.74      4.89 o
   4  12  13        0.19        3.47      2.80 o
   0  13  13        0.11        1.40      2.38 o
   1  13  13        3.61        6.00      4.66 o
   2  13  13       15.75       20.59      3.67 o
   3  13  13        6.51        4.90      5.07 o
   1  14  13       32.89       47.56      4.60 o
   2  14  13        1.16        1.46      4.16 o
  -2 -10  14        1.04        1.83      1.57 o
  -1 -10  14       42.56       46.54      5.50 o
   0 -10  14       13.40       15.61      6.62 o
   1 -10  14       11.95       11.79      4.02 o
  -3  -9  14        2.55        4.06      2.84 o
  -2  -9  14       14.91       17.37      2.38 o
  -1  -9  14       20.47       15.09      2.97 o
   0  -9  14        5.92        1.22      4.20 o
   1  -9  14       16.19       17.56      6.34 o
   2  -9  14       19.64       21.65      4.32 o
  -3  -8  14        9.96        4.26      2.94 o
  -2  -8  14       20.19       22.00      1.89 o
  -1  -8  14       20.74       23.85      2.04 o
   0  -8  14        0.00       -1.46      1.78 o
   1  -8  14       66.97       89.33      8.42 o
   2  -8  14       10.71        8.26      5.45 o
   3  -8  14        6.44        6.19      3.75 o
  -4  -7  14       10.36        8.14      3.00 o
  -3  -7  14        9.92        6.17      3.31 o
  -2  -7  14        9.83       14.63      3.62 o
  -1  -7  14       39.32       39.84      3.03 o
   0  -7  14        3.69        2.84      0.78 o
   1  -7  14        0.74        2.07      2.54 o
   2  -7  14       10.53       15.25      5.47 o
   3  -7  14       10.13       -0.32      1.57 o
  -4  -6  14        0.27        1.97      2.16 o
  -3  -6  14        0.42        3.20      2.14 o
  -2  -6  14        0.40        0.62      2.17 o
  -1  -6  14       64.20       73.17      3.74 o
   0  -6  14        6.35        7.36      1.06 o
   1  -6  14       53.10       60.08      4.33 o
   2  -6  14        2.99        3.92      2.55 o
   3  -6  14        6.00        0.04      1.18 o
   4  -6  14       14.80        0.13      1.49 o
  -4  -5  14        9.46       14.32      3.95 o
  -3  -5  14        8.76        7.02      3.09 o
  -2  -5  14        7.58        4.00      1.90 o
  -1  -5  14       10.71       11.49      1.87 o
   0  -5  14        0.59        2.31      1.45 o
   1  -5  14        5.73        9.54      4.22 o
   2  -5  14        9.04       11.77      2.86 o
   3  -5  14        4.86       -0.11      1.37 o
   4  -5  14        1.00       -0.09      1.54 o
  -4  -4  14        0.65        0.77      1.54 o
  -3  -4  14        5.06        4.38      1.70 o
  -2  -4  14       49.81       50.09      3.01 o
  -1  -4  14        0.18        1.43      2.02 o
   0  -4  14       56.89       67.36      3.09 o
   1  -4  14        5.68        6.23      3.73 o
   2  -4  14        0.63       -1.02      2.92 o
   3  -4  14       19.87       22.45     14.97 o
   4  -4  14        4.85       -0.08      1.24 o
   5  -4  14        5.27        0.06      3.23 o
  -5  -3  14        0.48        0.83      2.87 o
  -4  -3  14        1.83        2.67      2.80 o
  -3  -3  14       23.87       24.10      4.42 o
  -2  -3  14       21.45       23.31      3.20 o
  -1  -3  14       38.73       39.58      2.49 o
   0  -3  14       28.01       29.26      2.32 o
   1  -3  14       35.25       40.21      1.40 o
   3  -3  14        0.05        0.52      1.20 o
   4  -3  14        0.03        0.06      1.80 o
   5  -3  14        0.07       -0.28      1.49 o
  -5  -2  14        0.04        2.89      2.67 o
  -4  -2  14        0.02       -1.62      1.62 o
  -3  -2  14       15.44       13.55      1.88 o
  -2  -2  14       87.60       84.12      3.98 o
  -1  -2  14        3.23        1.65      1.64 o
   0  -2  14       36.70       39.25      2.21 o
   1  -2  14        4.79        6.09      1.13 o
   2  -2  14      226.70      193.93     15.69 o
   3  -2  14      108.80      109.34      4.61 o
   4  -2  14        0.57        0.03      1.60 o
   5  -2  14        0.27       -0.01      1.76 o
  -5  -1  14       12.59       13.78      2.85 o
  -4  -1  14        1.04        1.97      2.48 o
  -3  -1  14       37.52       39.45      3.58 o
  -2  -1  14      437.22      412.12     13.42 o
  -1  -1  14        0.13       -0.56      1.06 o
   0  -1  14        8.89        9.73      2.07 o
   1  -1  14       43.84       50.15      1.98 o
   2  -1  14       35.60       37.52      2.39 o
   3  -1  14        5.33        4.91      2.23 o
   4  -1  14       21.32       14.86      9.56 o
   5  -1  14        0.09        0.14      1.95 o
  -5   0  14        5.71        5.61      2.61 o
  -4   0  14       25.07       21.21      2.60 o
  -3   0  14      143.70      141.84      3.93 o
  -2   0  14      339.59      343.71      5.64 o
  -1   0  14       47.26       42.58      3.58 o
   0   0  14       19.90       25.72      2.52 o
   1   0  14       28.16       29.36      1.54 o
   2   0  14        0.00        0.11      0.86 o
   3   0  14        7.55        8.25      1.40 o
   4   0  14        2.62        3.87      1.70 o
   5   0  14        2.28        0.92      1.06 o
  -5   1  14       14.81       13.18      2.87 o
  -4   1  14       17.35       18.10      2.54 o
  -3   1  14        9.42        9.84      1.91 o
  -2   1  14      150.26      147.55      2.98 o
  -1   1  14       99.26      101.76      2.63 o
   0   1  14      133.75      141.49      4.79 o
   1   1  14       92.48       96.86      2.71 o
   2   1  14        2.50        1.87      1.16 o
   3   1  14        2.95        1.42      0.71 o
   4   1  14        0.00        1.04      1.79 o
   5   1  14        7.90        6.67      3.80 o
  -5   2  14        2.51        3.63      3.17 o
  -4   2  14        6.49        7.64      2.04 o
  -3   2  14        2.86        2.87      1.22 o
  -2   2  14        0.41        1.01      1.11 o
  -1   2  14       57.13       59.65      2.45 o
   0   2  14      203.18      217.00      3.82 o
   1   2  14        2.06        3.25      0.95 o
   2   2  14        5.15        4.91      1.04 o
   3   2  14        0.00        0.45      0.67 o
   4   2  14        0.67        0.90      1.15 o
   5   2  14        7.22        2.92      2.14 o
   6   2  14        2.19        1.55      3.10 o
  -5   3  14        0.08        2.06      2.36 o
  -4   3  14       55.16       63.69      4.17 o
  -3   3  14        6.71        6.27      1.59 o
  -2   3  14        1.65        1.46      1.52 o
  -1   3  14       31.11       34.23      2.94 o
   0   3  14       23.63       26.97      2.54 o
   1   3  14      225.33      227.44      3.87 o
   2   3  14        2.17        2.22      0.80 o
   3   3  14       25.25       33.99      1.49 o
   4   3  14        0.94        2.61      0.94 o
   5   3  14        5.26        7.27      2.29 o
   6   3  14        0.92        4.19      4.60 o
  -4   4  14        3.26        3.70      2.44 o
  -3   4  14       15.72       13.53      1.76 o
  -2   4  14       84.83       94.82      4.38 o
  -1   4  14       43.44       44.74      1.91 o
   0   4  14      103.87      109.89      1.95 o
   1   4  14       89.51      102.36      3.10 o
   2   4  14       11.70        9.25      0.98 o
   3   4  14       45.70       47.61      1.53 o
   4   4  14        7.66        9.12      1.01 o
   5   4  14        4.38        5.71      2.24 o
   6   4  14        1.46        3.24      1.99 o
  -4   5  14        0.30        1.26      2.11 o
  -3   5  14       13.38       13.79      2.34 o
  -2   5  14       48.26       48.13      1.85 o
  -1   5  14        5.35        4.03      1.08 o
   0   5  14       69.27       77.98      1.77 o
   1   5  14        9.77       10.02      1.25 o
   2   5  14       81.95       92.66      1.65 o
   3   5  14        5.36        7.94      1.58 o
   4   5  14        5.91        8.17      1.20 o
   5   5  14        4.15        2.41      2.01 o
   6   5  14        0.00       -0.96      1.65 o
  -4   6  14        3.99        7.30      2.66 o
  -3   6  14        8.27        7.18      2.05 o
  -2   6  14        1.60        0.35      1.03 o
  -1   6  14       31.05       34.84      1.47 o
   0   6  14       55.77       54.21      1.27 o
   1   6  14       50.45       51.28      1.19 o
   2   6  14        6.74        5.02      0.68 o
   3   6  14       86.10       81.15      2.09 o
   4   6  14        6.38        4.86      1.11 o
   5   6  14        0.23        0.88      1.78 o
  -4   7  14        0.31        4.14      1.82 o
  -3   7  14        0.07       -1.04      1.18 o
  -2   7  14       10.53        8.35      1.51 o
  -1   7  14        1.34        1.12      0.83 o
   0   7  14      155.85      157.45      3.57 o
   1   7  14       72.55       78.91      5.67 o
   2   7  14        3.22        4.64      3.15 o
   3   7  14       11.13        9.20      0.99 o
   4   7  14       35.69       34.45      1.46 o
   5   7  14        0.19        1.80      1.56 o
  -3   8  14       15.47       17.18      2.35 o
  -2   8  14        2.26        2.75      1.22 o
  -1   8  14      128.81      135.47      4.87 o
   0   8  14        0.92       -0.84      1.86 o
   1   8  14       16.22       18.52      2.81 o
   2   8  14        4.10        8.31      3.70 o
   3   8  14       70.92       69.45      1.36 o
   4   8  14        0.04       -0.43      0.67 o
   5   8  14       11.30       11.17      2.09 o
  -3   9  14       14.62       13.43      2.23 o
  -2   9  14        3.19        2.57      1.04 o
  -1   9  14        1.45        1.51      0.92 o
   0   9  14      425.52      442.02     12.88 o
   1   9  14      194.28      215.03      8.83 o
   2   9  14       12.87       16.09      4.47 o
   3   9  14        7.61        8.56      4.16 o
   4   9  14        0.07       -0.27      1.33 o
   5   9  14        7.47        8.23      4.97 o
  -3  10  14        8.01        4.60      2.42 o
  -2  10  14        7.58       11.37      5.50 o
  -1  10  14        6.42        8.10      4.64 o
   0  10  14        4.94        4.87      2.55 o
   1  10  14        0.04       -0.13      1.55 o
   2  10  14        6.96        7.66      2.63 o
   3  10  14        2.47        3.58      2.46 o
   4  10  14        0.70        0.99      1.94 o
   5  10  14        0.68       -1.05      3.98 o
  -2  11  14        1.68        2.69      2.75 o
  -1  11  14        0.00       -0.26      3.16 o
   0  11  14        0.44        1.41      3.59 o
   1  11  14        6.52        9.30      4.57 o
   2  11  14       32.24       40.61      3.88 o
   3  11  14        0.90        1.91      2.37 o
   4  11  14        0.20       -0.58      2.17 o
  -1  12  14        1.92        1.61      2.52 o
   0  12  14       14.96       17.10      5.52 o
   1  12  14        0.01        0.43      3.28 o
   2  12  14        2.00        2.22      4.00 o
   3  12  14        7.97        9.18      5.26 o
   4  12  14        2.40        3.33      2.35 o
   0  13  14        0.68       -0.91      3.77 o
   1  13  14        0.02       -1.83      2.54 o
   2  13  14        7.08        8.99      5.29 o
   3  13  14       24.68       21.46      6.69 o
   1  14  14       15.66       22.97      6.52 o
   2  14  14        0.41        1.71      2.72 o
  -1 -10  15        7.99        7.82      4.21 o
   0 -10  15        2.00        5.34      5.81 o
  -2  -9  15        8.16        6.96      2.50 o
  -1  -9  15       18.06       21.93      3.49 o
   0  -9  15       57.36       65.20     43.57 o
   1  -9  15        3.94        3.66      3.28 o
   2  -9  15        0.62        6.09      5.81 o
  -3  -8  15        4.51        2.36      1.62 o
  -2  -8  15        0.54       -0.23      0.88 o
  -1  -8  15        0.01        0.59      1.28 o
   0  -8  15       22.16       25.58      6.16 o
   1  -8  15       42.93       54.29      7.76 o
   2  -8  15        0.95        1.34      2.80 o
  -3  -7  15        1.66        0.13      1.63 o
  -2  -7  15        2.62        4.74      3.16 o
  -1  -7  15        2.45        3.53      1.06 o
   0  -7  15       45.72       50.10      3.64 o
   1  -7  15       12.18        7.67      5.13 o
   2  -7  15        0.77        2.74      2.74 o
   3  -7  15        0.17        0.71      1.90 o
  -4  -6  15        0.06       -5.57      6.93 o
  -3  -6  15       15.57       15.22      3.84 o
  -2  -6  15       41.29       48.14      3.40 o
  -1  -6  15        0.66       -0.01      1.66 o
   0  -6  15        2.40        3.73      2.08 o
   1  -6  15        1.54        5.85      4.53 o
   2  -6  15        0.69        1.54      3.84 o
   3  -6  15        1.78        0.14      1.54 o
  -4  -5  15       11.66       10.93      2.90 o
  -3  -5  15       17.44       17.36      2.79 o
  -2  -5  15       46.48       57.69      4.40 o
  -1  -5  15        0.64        0.68      1.53 o
   0  -5  15        3.41       -0.37      2.00 o
   1  -5  15        4.45        3.45      2.39 o
   2  -5  15       33.24       36.78      5.93 o
   3  -5  15        0.92       -0.01      1.08 o
   4  -5  15       11.80       -0.07      1.38 o
  -4  -4  15        0.51        0.06      1.76 o
  -3  -4  15        0.08       -1.55      2.19 o
  -2  -4  15        2.60        3.16      1.53 o
  -1  -4  15       17.93       20.48      3.20 o
   0  -4  15        1.81        3.61      1.77 o
   1  -4  15       11.69       15.16      2.73 o
   2  -4  15       17.99       20.69      3.08 o
   3  -4  15        2.54       -0.10      1.42 o
   4  -4  15        0.30        0.26      1.64 o
  -4  -3  15        0.70        0.36      1.66 o
  -3  -3  15        0.80        2.82      2.07 o
  -2  -3  15       35.78       32.16      3.50 o
  -1  -3  15       63.21       58.09      2.96 o
   0  -3  15       40.90       47.56      4.44 o
   1  -3  15      215.04      213.96      5.67 o
   2  -3  15       30.82       38.08      3.25 o
   3  -3  15        2.67       -0.15      1.29 o
   4  -3  15        1.61       -0.06      1.23 o
   5  -3  15        1.34        0.14      1.71 o
  -4  -2  15       19.05       23.95      3.95 o
  -3  -2  15       15.06       13.99      2.38 o
  -2  -2  15       88.88       87.97      6.24 o
  -1  -2  15       18.58       17.83      2.03 o
   0  -2  15        1.37        0.77      1.65 o
   1  -2  15      245.25      263.09      4.15 o
   2  -2  15      129.62      128.76      3.00 o
   3  -2  15       14.97       15.47      2.26 o
   4  -2  15       14.24        0.01      1.26 o
   5  -2  15        0.68       -0.28      1.71 o
  -4  -1  15        5.01        2.52      1.97 o
  -3  -1  15       39.40       44.52      4.83 o
  -2  -1  15      253.09      259.83     14.66 o
  -1  -1  15      224.12      238.26      7.76 o
   0  -1  15       15.92       15.65      1.51 o
   1  -1  15        4.63        5.25      1.35 o
   2  -1  15        8.57       10.14      1.17 o
   3  -1  15      103.83      101.28      3.45 o
   4  -1  15        0.71       -0.13      1.73 o
   5  -1  15        0.38       -0.10      1.96 o
  -4   0  15        3.44        2.89      1.99 o
  -3   0  15        1.06       -0.83      1.93 o
  -2   0  15       24.78       28.25      1.90 o
  -1   0  15      123.83      120.69      3.07 o
   0   0  15       33.43       31.65      1.91 o
   1   0  15        2.12        2.24      1.26 o
   2   0  15      116.90      125.42      2.58 o
   3   0  15        5.44        5.95      1.64 o
   4   0  15       19.92       20.16      2.36 o
   5   0  15        0.74        2.34      1.98 o
  -4   1  15        2.76        4.38      1.65 o
  -3   1  15        2.32        1.33      1.20 o
  -2   1  15        0.01        1.73      1.74 o
  -1   1  15       79.82       83.49      3.14 o
   0   1  15        2.21        0.43      0.99 o
   1   1  15        8.28       10.64      1.29 o
   2   1  15        2.69        1.82      0.98 o
   3   1  15        3.90        2.99      0.81 o
   4   1  15        2.74        2.61      2.07 o
   5   1  15        0.13        1.22      1.72 o
  -4   2  15        5.75        5.85      2.73 o
  -3   2  15        9.27        4.89      1.69 o
  -2   2  15      231.05      222.37      4.11 o
  -1   2  15        0.29       -0.18      1.05 o
   0   2  15       73.13       79.31      6.11 o
   1   2  15       13.30       14.01      1.74 o
   2   2  15        7.71       10.82      1.63 o
   3   2  15       45.30       50.79      2.10 o
   4   2  15       69.68       65.49      2.35 o
   5   2  15        1.56        1.39      1.14 o
  -4   3  15        2.78        4.22      2.59 o
  -3   3  15        4.81        6.18      1.37 o
  -2   3  15       31.47       33.64      2.32 o
  -1   3  15        0.49        1.08      1.17 o
   0   3  15       22.57       26.59      1.76 o
   1   3  15        0.61        0.43      1.09 o
   2   3  15        0.24       -0.34      0.69 o
   3   3  15        0.36        0.18      0.87 o
   4   3  15        9.86       13.59      1.29 o
   5   3  15        2.90        3.57      1.41 o
  -4   4  15        0.44        1.17      1.63 o
  -3   4  15       18.86       23.13      2.38 o
  -2   4  15        2.09        2.67      1.48 o
  -1   4  15       55.98       60.99      3.16 o
   0   4  15       17.79       21.64      1.37 o
   1   4  15       48.84       53.60      2.22 o
   2   4  15       94.45       99.37      2.32 o
   3   4  15       56.87       50.27      2.07 o
   4   4  15        0.10        0.37      1.05 o
   5   4  15        0.33        0.95      1.16 o
  -4   5  15        0.61        1.76      2.24 o
  -3   5  15       20.96       18.21      2.51 o
  -2   5  15        2.96        2.64      1.04 o
  -1   5  15       10.01        8.84      1.32 o
   0   5  15       30.14       33.38      1.35 o
   1   5  15       45.00       52.06      1.74 o
   2   5  15       11.29        8.69      0.92 o
   3   5  15       54.26       54.48      1.88 o
   4   5  15        5.70        4.13      1.53 o
   5   5  15        4.73        3.25      1.34 o
  -4   6  15        0.26        8.41      4.97 o
  -3   6  15        7.26        7.02      2.08 o
  -2   6  15       22.03       23.41      3.90 o
  -1   6  15       27.08       31.93      1.57 o
   0   6  15       12.16        9.72      0.92 o
   1   6  15        2.47        2.31      0.72 o
   2   6  15       28.01       26.39      2.94 o
   3   6  15       22.06       26.07      1.51 o
   4   6  15       30.00       36.85      1.66 o
   5   6  15       22.65       19.62      1.95 o
  -3   7  15        1.79        1.33      1.62 o
  -2   7  15       22.32       21.19      6.05 o
  -1   7  15        0.61        1.11      0.72 o
   0   7  15        0.77        0.64      0.69 o
   1   7  15        0.71       -1.54      2.83 o
   2   7  15        5.78        4.04      0.64 o
   3   7  15       40.85       40.75      1.97 o
   4   7  15        5.67        3.30      1.05 o
   5   7  15        3.64        2.29      1.12 o
  -3   8  15        1.65        1.85      1.70 o
  -2   8  15       29.43       31.83      4.22 o
  -1   8  15        0.56        1.25      0.66 o
   0   8  15        1.79        1.12      1.92 o
   1   8  15       36.87       34.62      3.32 o
   2   8  15       17.45       17.01      4.36 o
   3   8  15       46.14       45.30      0.86 o
   4   8  15       34.80       30.43      1.83 o
   5   8  15       24.31       20.61      2.18 o
  -3   9  15        1.77        2.92      1.62 o
  -2   9  15       20.03       22.29      1.54 o
  -1   9  15       22.42       27.21      3.73 o
   0   9  15       45.77       40.23      6.12 o
   1   9  15      123.32      136.88      7.84 o
   2   9  15        4.85        2.82      3.49 o
   3   9  15        0.44       -1.36      3.30 o
   4   9  15        0.20       -2.05      2.74 o
   5   9  15        6.85       10.07      3.37 o
  -2  10  15       39.28       29.84      6.96 o
  -1  10  15       45.66       60.77      6.98 o
   0  10  15       32.74       33.32      3.94 o
   1  10  15       10.09       10.84      2.88 o
   2  10  15        3.45        2.67      3.77 o
   3  10  15        5.63        4.60      4.16 o
   4  10  15       10.44       14.09      3.04 o
  -1  11  15       27.37       27.06      6.28 o
   0  11  15        1.78        0.49      3.31 o
   1  11  15        5.33        1.74      3.75 o
   2  11  15        0.73        1.21      2.26 o
   3  11  15        2.78       -0.06      1.77 o
   4  11  15        6.44        7.49      2.94 o
  -1  12  15        2.70        6.44      3.19 o
   0  12  15        1.13        2.05      2.59 o
   1  12  15        4.39        1.87      4.00 o
   2  12  15        5.70        8.18      5.03 o
   3  12  15        0.00        0.23      2.12 o
   0  13  15       20.69       19.67      6.13 o
   1  13  15       49.32       59.88      5.07 o
   2  13  15       16.96       21.54      6.19 o
   3  13  15        0.61        3.75      5.08 o
  -1  -9  16       57.96       47.50     19.38 o
   0  -9  16        4.75        4.26      5.56 o
   1  -9  16        0.02       -1.44      4.89 o
  -2  -8  16        1.00        1.95      1.41 o
  -1  -8  16       53.96       65.24      4.37 o
   0  -8  16        2.08        1.99      2.34 o
   1  -8  16        3.85        2.69      3.07 o
   2  -8  16        9.63       11.37      6.31 o
  -3  -7  16        1.12        1.35      2.97 o
  -2  -7  16       33.76       32.24      4.66 o
  -1  -7  16        3.58        3.78      1.20 o
   0  -7  16        1.21        1.44      2.06 o
   1  -7  16       21.28       19.69      3.94 o
   2  -7  16        0.69        3.51      4.78 o
   3  -7  16        8.90        6.44      6.06 o
  -3  -6  16        3.80        4.05      2.94 o
  -2  -6  16        5.83        5.14      3.23 o
  -1  -6  16        6.59        6.39      2.34 o
   0  -6  16        0.55        0.62      0.86 o
   1  -6  16        9.32       10.54      5.17 o
   2  -6  16        0.52       -2.48      2.69 o
   3  -6  16        0.59        0.40      1.75 o
  -4  -5  16        4.02        7.93      3.90 o
  -3  -5  16        7.12        2.22      4.74 o
  -2  -5  16       16.56       13.52      3.55 o
  -1  -5  16       70.39       78.47      4.83 o
   0  -5  16        4.14        2.07      3.45 o
   1  -5  16       40.20       46.00      6.31 o
   2  -5  16        3.49        6.01      2.83 o
   3  -5  16        0.38        0.11      1.47 o
   4  -5  16        3.97        0.02      2.06 o
  -4  -4  16        2.79        4.34      2.14 o
  -3  -4  16        7.06        7.30      2.05 o
  -2  -4  16        2.61        4.25      2.11 o
  -1  -4  16        0.00        0.28      1.59 o
   0  -4  16       26.21       31.89      4.75 o
   1  -4  16        2.78        1.46      0.50 o
   2  -4  16       15.48       17.83      5.04 o
   3  -4  16        1.36        0.20      1.53 o
   4  -4  16       13.50        0.17      1.48 o
  -4  -3  16       28.19       36.08      4.69 o
  -3  -3  16       16.08       14.12      3.42 o
  -2  -3  16        0.16        0.81      1.47 o
  -1  -3  16        6.15        5.42      1.95 o
   0  -3  16        0.77        2.04      1.57 o
   1  -3  16        2.63        2.61      0.94 o
   2  -3  16       49.66       57.24      5.91 o
   3  -3  16       31.99       34.88      2.50 o
   4  -3  16        1.49        0.15      1.47 o
  -4  -2  16        3.03        7.04      4.05 o
  -3  -2  16        5.32        3.77      1.66 o
  -2  -2  16        6.04        4.66      2.48 o
  -1  -2  16        4.06        3.95      2.28 o
   0  -2  16        0.46        1.34      1.42 o
   1  -2  16       21.62       17.42      2.02 o
   2  -2  16       24.06       16.85      0.99 o
   3  -2  16        3.84        1.51      2.11 o
   4  -2  16        1.32        0.12      1.35 o
  -4  -1  16        1.57        2.42      2.68 o
  -3  -1  16       41.72       40.53      3.83 o
  -2  -1  16       32.03       37.19      3.83 o
  -1  -1  16       18.99       20.74      3.01 o
   0  -1  16       11.02        9.28      2.32 o
   1  -1  16       60.52       56.66      2.41 o
   2  -1  16       80.67       80.68      2.29 o
   3  -1  16        2.01        6.07      2.47 o
   4  -1  16        0.72       -0.03      1.59 o
   5  -1  16        1.76        1.36      2.64 o
  -4   0  16        0.75        1.69      1.51 o
  -3   0  16       26.92       12.02     12.47 o
  -2   0  16        0.47       -0.76      1.32 o
  -1   0  16       56.55       65.45      6.51 o
   0   0  16        0.22        1.90      1.64 o
   1   0  16       23.02       24.69      1.66 o
   2   0  16        1.21        0.06      0.75 o
   3   0  16       13.16        7.69      2.38 o
   4   0  16       44.76       43.27      2.99 o
   5   0  16        0.91        0.67      1.68 o
  -4   1  16        0.88        1.30      2.30 o
  -3   1  16        0.05        0.76      1.46 o
  -2   1  16      161.57      142.25      3.60 o
  -1   1  16       27.74       30.80      2.55 o
   0   1  16       95.29       98.25      2.66 o
   1   1  16        0.29        0.32      1.09 o
   2   1  16        0.01        1.57      1.27 o
   3   1  16        1.06        0.18      0.81 o
   4   1  16       25.58       26.22      2.40 o
   5   1  16       43.48       45.72      3.19 o
  -4   2  16       24.67       20.66      3.47 o
  -3   2  16        5.70        6.30      2.29 o
  -2   2  16        2.31        3.73      1.83 o
  -1   2  16       18.62       17.77      1.58 o
   0   2  16       50.15       46.48      2.93 o
   1   2  16       73.61       74.06      3.14 o
   2   2  16        0.14       -0.21      0.83 o
   3   2  16        2.20        1.32      0.87 o
   4   2  16       10.85        8.93      2.36 o
   5   2  16        9.00        7.66      7.11 o
  -4   3  16        4.08        3.16      1.85 o
  -3   3  16        0.98       -0.09      1.43 o
  -2   3  16        0.38        0.77      1.39 o
  -1   3  16        5.19        5.38      1.55 o
   0   3  16       48.36       51.77      3.55 o
   1   3  16        0.04        0.83      1.21 o
   2   3  16       36.68       30.43      1.46 o
   3   3  16        5.38        4.47      1.32 o
   4   3  16        3.20        3.64      1.90 o
   5   3  16        1.69        1.95      1.65 o
  -4   4  16       17.71       14.09      3.21 o
  -3   4  16        1.29        1.51      1.79 o
  -2   4  16        2.30        2.77      1.00 o
  -1   4  16        0.62        0.75      1.08 o
   0   4  16       56.96       56.10      1.91 o
   1   4  16       10.89       10.28      2.01 o
   2   4  16      148.91      150.39      2.67 o
   3   4  16       24.07       18.45      1.68 o
   4   4  16        0.42       -0.46      1.66 o
   5   4  16        1.96        4.13      1.79 o
  -4   5  16        9.11        6.94      2.80 o
  -3   5  16       28.86       31.50      3.91 o
  -2   5  16       12.72       10.95      1.88 o
  -1   5  16       15.65       15.80      1.56 o
   0   5  16        0.06       -0.40      0.72 o
   1   5  16      118.28      115.99      2.59 o
   2   5  16        4.22        2.63      0.88 o
   3   5  16       39.15       48.76      1.87 o
   4   5  16        6.66        4.49      1.24 o
   5   5  16        0.08        0.43      1.35 o
  -3   6  16       31.07       26.36      4.23 o
  -2   6  16      159.99      149.90      3.04 o
  -1   6  16       46.02       47.27      1.86 o
   0   6  16       25.28       22.41      1.20 o
   1   6  16        5.91        5.36      0.79 o
   2   6  16       13.72       13.90      0.90 o
   3   6  16        7.15        6.21      1.07 o
   4   6  16       35.01       39.39      1.83 o
   5   6  16        1.51        1.56      1.47 o
  -3   7  16        9.70       11.97      2.31 o
  -2   7  16       13.16       10.85      1.68 o
  -1   7  16        2.43        1.61      0.80 o
   0   7  16      217.59      212.96      5.72 o
   1   7  16      123.32      144.70      7.16 o
   2   7  16        1.47        0.72      0.39 o
   3   7  16        0.66        0.93      0.98 o
   4   7  16       27.17       26.65      1.57 o
   5   7  16        1.55        2.54      1.55 o
  -3   8  16        2.12        1.58      1.68 o
  -2   8  16        0.33        0.15      0.93 o
  -1   8  16       14.98       16.17      1.04 o
   0   8  16        4.05        8.43      2.66 o
   1   8  16       74.75       84.53      4.34 o
   2   8  16        0.22        1.19      1.90 o
   3   8  16       20.27       15.79      1.19 o
   4   8  16       20.14       -0.03      2.42 o
   5   8  16       17.13       17.17      5.57 o
  -3   9  16       14.74        9.61      2.96 o
  -2   9  16       13.31       17.01      3.97 o
  -1   9  16       13.28       16.55      3.52 o
   0   9  16       52.91       61.56      6.65 o
   1   9  16        2.39        3.91      3.97 o
   2   9  16        2.03       -0.41      2.93 o
   3   9  16       28.60       26.99      5.35 o
   4   9  16        0.01       -0.31      3.13 o
  -2  10  16       17.63       22.95      6.75 o
  -1  10  16       20.93       26.06      6.28 o
   0  10  16       37.43       31.82      3.80 o
   1  10  16       18.81       20.67      5.38 o
   2  10  16        6.03        9.30      4.59 o
   3  10  16        9.10       12.23      5.04 o
   4  10  16        1.81       -0.46      3.70 o
  -1  11  16       17.95       21.98      6.34 o
   0  11  16        6.24        4.34      4.58 o
   1  11  16        3.43        2.27      2.48 o
   2  11  16        0.33       -0.27      1.94 o
   3  11  16        0.25       -0.93      3.68 o
   4  11  16        1.23        1.61      4.72 o
  -1  12  16        0.27        1.03      2.58 o
   0  12  16        4.74        5.20      3.09 o
   1  12  16        4.26        5.18      4.86 o
   2  12  16        0.89       -1.38      2.54 o
   3  12  16        6.54        3.12      2.97 o
   0  13  16        1.47       -2.11      4.53 o
   1  13  16        6.40        9.36      3.56 o
   2  13  16        1.21       -0.34      3.69 o
  -1  -8  17        0.14       -1.51      2.40 o
   0  -8  17       11.17        6.27      5.42 o
   1  -8  17        5.53        6.24      5.89 o
  -2  -7  17        5.34        4.72      2.53 o
  -1  -7  17        0.21        0.05      0.92 o
   0  -7  17        9.32       12.26      2.51 o
   1  -7  17        9.05        8.58      3.61 o
   2  -7  17        7.44       13.25      6.31 o
  -3  -6  17       10.57       11.11      4.07 o
  -2  -6  17       24.66       24.78      4.45 o
  -1  -6  17        6.44        6.54      2.47 o
   0  -6  17        2.55        4.97      2.35 o
   1  -6  17        2.12        0.23      2.07 o
   2  -6  17        0.41        1.74      4.24 o
   3  -6  17        2.53        1.81      2.12 o
  -3  -5  17       14.74       20.92      4.68 o
  -2  -5  17        3.58        2.75      1.85 o
  -1  -5  17        1.30        2.13      3.39 o
   0  -5  17        0.33       -0.16      1.43 o
   1  -5  17        7.45       10.87      3.18 o
   2  -5  17        0.02        1.51      3.97 o
   3  -5  17        1.05       -1.41      1.78 o
  -3  -4  17       10.48       15.68      3.16 o
  -2  -4  17       43.55       42.80      4.31 o
  -1  -4  17        1.15        3.42      2.04 o
   0  -4  17        1.65        1.95      1.91 o
   1  -4  17       36.89       32.20      4.12 o
   2  -4  17       10.27       11.27      3.11 o
   3  -4  17        0.02       -0.23      2.14 o
   4  -4  17        4.12        0.07      2.15 o
  -4  -3  17        0.27        2.84      5.34 o
  -3  -3  17       23.91       26.54      3.05 o
  -2  -3  17        3.85        5.63      2.81 o
  -1  -3  17        1.23        1.34      1.55 o
   0  -3  17        3.60        3.30      1.55 o
   1  -3  17        0.02       -0.42      0.93 o
   2  -3  17       29.44       34.45      3.62 o
   3  -3  17        6.96        0.11      1.36 o
   4  -3  17        1.20        0.03      1.47 o
  -4  -2  17        1.07       -1.47      2.21 o
  -3  -2  17        4.79        1.84      1.96 o
  -2  -2  17       12.14        9.74      1.81 o
  -1  -2  17       17.22       17.45      3.09 o
   0  -2  17        0.04       -1.31      2.02 o
   1  -2  17        0.58        2.13      1.09 o
   2  -2  17        1.90        1.06      0.64 o
   3  -2  17       26.56       28.57     16.54 o
   4  -2  17        3.35       -0.16      1.27 o
  -4  -1  17        4.82        4.96      4.14 o
  -3  -1  17        1.77        1.06      1.67 o
  -2  -1  17        0.04       -0.46      1.98 o
  -1  -1  17       80.63       79.65      6.42 o
   0  -1  17        0.08        0.50      1.65 o
   1  -1  17       75.42       76.98      2.77 o
   2  -1  17        6.76        8.61      2.45 o
   3  -1  17       56.52       54.85      3.80 o
   4  -1  17        9.99        5.16      6.44 o
  -4   0  17        6.07        2.97      2.81 o
  -3   0  17        4.68        0.88      1.62 o
  -2   0  17      108.58      105.35      4.41 o
  -1   0  17        4.59        5.73      1.65 o
   0   0  17        0.00       -0.42      1.13 o
   1   0  17       12.13       12.31      1.88 o
   2   0  17       13.06       12.56      2.55 o
   3   0  17        5.38        5.23      2.29 o
   4   0  17       10.19        3.18      3.03 o
   5   0  17        8.25        1.05      2.52 o
  -4   1  17       16.97        6.85      6.05 o
  -3   1  17        3.98        3.95      3.75 o
  -2   1  17        0.96        1.71      2.39 o
  -1   1  17      133.06      126.72      7.75 o
   0   1  17        0.21       -0.72      1.42 o
   1   1  17        4.81        4.55      1.65 o
   2   1  17        5.89        2.62      1.43 o
   3   1  17        0.00        0.84      1.33 o
   4   1  17       14.59       17.71      2.28 o
   5   1  17        0.60        1.50      1.87 o
  -4   2  17       17.11        6.57      7.61 o
  -3   2  17        2.45        1.10      1.88 o
  -2   2  17       57.10       52.84      3.24 o
  -1   2  17       84.16       86.78      3.35 o
   0   2  17       50.30       47.20      2.73 o
   1   2  17       20.61       27.38      2.30 o
   2   2  17        2.84        2.12      1.42 o
   3   2  17        2.09        1.64      1.23 o
   4   2  17       68.46       73.28      3.87 o
   5   2  17        1.33       -0.24      2.61 o
  -4   3  17        2.62        1.64      2.39 o
  -3   3  17       14.20        7.62      8.45 o
  -2   3  17        6.77        6.73      1.44 o
  -1   3  17      263.30      275.12      7.41 o
   0   3  17        0.89        2.40      1.17 o
   1   3  17        3.49        3.09      1.53 o
   2   3  17       30.06       30.93      1.56 o
   3   3  17        0.02       -0.59      0.80 o
   4   3  17        3.91        4.80      2.06 o
   5   3  17        0.00       -0.51      1.88 o
  -4   4  17        0.16       -1.19      2.23 o
  -3   4  17        6.80        6.77      2.33 o
  -2   4  17        5.08        6.34      1.89 o
  -1   4  17       12.18       11.32      1.76 o
   0   4  17       41.20       49.22      2.56 o
   1   4  17       10.20        9.68      1.44 o
   2   4  17        0.00       -0.24      0.82 o
   3   4  17        9.48        7.66      1.13 o
   4   4  17        0.77        0.36      0.84 o
   5   4  17        0.25       -0.06      1.18 o
  -3   5  17       25.39       22.05      2.17 o
  -2   5  17       84.12       80.86      3.09 o
  -1   5  17      164.22      182.76      5.36 o
   0   5  17       19.61       21.42      2.06 o
   1   5  17        5.44        4.14      1.19 o
   2   5  17        3.02        5.86      1.14 o
   3   5  17       14.28       15.72      1.49 o
   4   5  17        0.07       -0.21      0.87 o
   5   5  17        0.00       -0.47      1.63 o
  -3   6  17        0.06       -0.94      1.26 o
  -2   6  17       23.76       16.84      2.03 o
  -1   6  17        2.60        2.40      1.12 o
   0   6  17       22.18       22.23      1.25 o
   1   6  17       36.06       37.31      1.75 o
   2   6  17        0.36        0.90      0.71 o
   3   6  17        0.97        1.08      0.89 o
   4   6  17        0.15       -0.04      0.73 o
   5   6  17       10.74       10.25      1.52 o
  -3   7  17        2.05       -0.01      1.06 o
  -2   7  17        0.72        1.17      1.24 o
  -1   7  17       22.02       24.31      2.27 o
   0   7  17       25.35       28.13      1.72 o
   1   7  17       34.53       36.25      2.03 o
   2   7  17       11.26       12.82      0.63 o
   3   7  17        0.99        0.33      0.63 o
   4   7  17       32.65       29.51      7.89 o
   5   7  17        2.26        2.01      1.35 o
  -3   8  17        2.04        2.77      1.88 o
  -2   8  17        0.54        0.42      1.05 o
  -1   8  17        8.86        6.33      1.54 o
   0   8  17       20.03       24.19      3.39 o
   1   8  17       55.34       63.24      4.18 o
   2   8  17       14.74       18.82      2.99 o
   3   8  17       11.28       13.97      4.46 o
   4   8  17       22.67        0.01      2.23 o
  -2   9  17       20.97       21.01      4.21 o
  -1   9  17        8.59        7.41      5.09 o
   0   9  17       55.72       55.32      6.67 o
   1   9  17      212.98      231.07     10.09 o
   2   9  17       22.03       24.79      5.43 o
   3   9  17        2.16        2.30      3.71 o
   4   9  17       13.20        0.00      2.21 o
  -2  10  17        0.12        2.85      5.00 o
  -1  10  17       31.46       35.77      6.91 o
   0  10  17        8.09       12.91      3.42 o
   1  10  17        0.08       -1.32      3.63 o
   2  10  17        5.86        2.71      3.99 o
   3  10  17       21.20       23.16      5.68 o
   4  10  17       44.63       58.19      7.86 o
  -1  11  17        5.40        5.46      5.18 o
   0  11  17        0.02       -0.60      3.62 o
   1  11  17       11.03       12.09      3.36 o
   2  11  17        3.60        4.93      2.87 o
   3  11  17        0.09        0.87      3.76 o
   0  12  17        1.17       -0.33      2.25 o
   1  12  17        1.37       -1.57      4.19 o
   2  12  17        0.75        4.74      3.06 o
   3  12  17        1.00        0.89      2.57 o
  -1  -7  18       18.00       22.51      2.96 o
   0  -7  18        0.03        0.60      1.74 o
   1  -7  18        2.07        1.91      4.85 o
  -2  -6  18        5.03        5.84      2.29 o
  -1  -6  18        8.29        9.21      2.89 o
   0  -6  18        1.06        0.47      1.58 o
   1  -6  18        5.28        6.81      5.22 o
   2  -6  18        0.95       -3.04      3.04 o
  -3  -5  18        3.64       -0.64      2.62 o
  -2  -5  18        8.16        7.54      2.73 o
  -1  -5  18       13.93       14.31      2.36 o
   0  -5  18        3.12        2.58      1.81 o
   1  -5  18        0.17        0.99      3.75 o
   2  -5  18        3.67        6.52      5.03 o
   3  -5  18        0.07        0.44      2.53 o
  -3  -4  18       26.12       28.53      5.12 o
  -2  -4  18        5.43        6.81      2.35 o
  -1  -4  18        0.30       -1.44      3.28 o
   0  -4  18       26.34       31.78      4.03 o
   1  -4  18       30.38       32.04      6.05 o
   2  -4  18        0.02        0.28      3.12 o
   3  -4  18        0.90       -0.18      1.65 o
  -3  -3  18       17.61       20.22      4.00 o
  -2  -3  18        0.37        0.95      5.94 o
  -1  -3  18        1.20        0.13      1.80 o
   0  -3  18       13.91       14.55      3.28 o
   1  -3  18        2.36        2.95      1.20 o
   2  -3  18       36.63       51.79      6.48 o
   3  -3  18        0.21       -0.09      1.18 o
   4  -3  18        0.99       -0.27      1.79 o
  -3  -2  18        1.37        2.53      1.71 o
  -2  -2  18        6.21        7.10      2.89 o
  -1  -2  18       28.12       34.57      4.65 o
   0  -2  18       44.31       45.15      2.95 o
   1  -2  18        1.92        0.69      1.13 o
   2  -2  18        4.30        2.66      1.03 o
   3  -2  18        0.03        0.15      1.14 o
   4  -2  18       19.79        0.09      1.55 o
  -3  -1  18       14.87       11.79      9.40 o
  -2  -1  18       95.02       95.56     12.45 o
  -1  -1  18       60.41       68.75      4.51 o
   0  -1  18       11.70       11.88      1.74 o
   1  -1  18       25.88       27.76      2.71 o
   2  -1  18        0.18       -0.07      0.87 o
   3  -1  18        0.24       -1.20      1.59 o
   4  -1  18        1.75        0.17      1.99 o
  -3   0  18        0.00        0.34      1.21 o
  -2   0  18        2.94        1.75      1.59 o
  -1   0  18       31.95       35.38      3.23 o
   0   0  18       10.01       10.43      2.42 o
   1   0  18        5.16        5.09      1.43 o
   2   0  18        3.16        2.29      1.36 o
   3   0  18        9.10        6.54      2.48 o
   4   0  18        0.46       -0.11      1.75 o
  -3   1  18        1.62        3.86      3.59 o
  -2   1  18        1.04        1.92      1.96 o
  -1   1  18      148.39      150.89      6.11 o
   0   1  18        0.16        0.24      1.02 o
   1   1  18       44.95       51.04      3.28 o
   2   1  18        6.31        5.99      3.62 o
   3   1  18        4.88        5.66      1.47 o
   4   1  18        0.69        0.72      1.50 o
  -3   2  18        1.52        1.48      2.02 o
  -2   2  18       51.67       47.61      2.49 o
  -1   2  18        1.36        1.18      1.39 o
   0   2  18       29.27       35.25      1.90 o
   1   2  18       11.03       12.33      2.10 o
   2   2  18       10.45       10.71      1.95 o
   3   2  18        9.69       10.19      1.40 o
   4   2  18        3.61        1.40      1.98 o
   5   2  18        1.76        0.41      1.51 o
  -3   3  18        5.42        2.51      2.11 o
  -2   3  18       41.64       40.79      2.94 o
  -1   3  18       21.85       19.40      2.25 o
   0   3  18       16.47       18.89      2.05 o
   1   3  18       96.12       97.79      3.37 o
   2   3  18        1.97        2.38      1.21 o
   3   3  18        4.38        4.08      1.15 o
   4   3  18        0.63        1.69      1.86 o
   5   3  18        7.86        3.40      3.41 o
  -3   4  18        0.05       -0.77      1.98 o
  -2   4  18       19.38       16.31      2.31 o
  -1   4  18       11.54       11.29      1.88 o
   0   4  18       52.89       54.54      2.68 o
   1   4  18       35.75       43.34      2.12 o
   2   4  18        7.28        6.80      1.32 o
   3   4  18        2.95        2.64      1.27 o
   4   4  18        4.89        3.16      1.39 o
   5   4  18        3.03        3.26      1.74 o
  -3   5  18        0.12        1.37      1.86 o
  -2   5  18        0.00       -0.94      1.45 o
  -1   5  18        5.91        5.83      1.54 o
   0   5  18       25.33       28.68      1.56 o
   1   5  18        9.71       12.82      3.78 o
   2   5  18       28.66       26.29      1.65 o
   3   5  18       18.61       26.54      2.40 o
   4   5  18        0.59       -0.50      0.82 o
   5   5  18        5.42       11.33      5.87 o
  -3   6  18       10.12        4.63      2.13 o
  -2   6  18        0.00        0.20      1.16 o
  -1   6  18        0.42        0.31      0.96 o
   0   6  18        3.65        3.57      0.76 o
   1   6  18        0.30       -0.12      0.92 o
   2   6  18        3.53        3.54      1.15 o
   3   6  18        4.44        5.91      1.97 o
   4   6  18        0.01       -0.36      0.93 o
  -3   7  18       15.51       12.62      2.50 o
  -2   7  18        2.68        2.03      1.40 o
  -1   7  18       15.61       13.97      1.44 o
   0   7  18       88.75       83.52      3.68 o
   1   7  18       53.66       52.12      2.80 o
   2   7  18        4.05        2.80      0.55 o
   3   7  18        5.75        3.39      1.07 o
   4   7  18        0.12       -0.02      2.05 o
  -1   8  18        2.60        1.09      3.88 o
   0   8  18        1.03        1.47      3.58 o
   1   8  18       66.81       81.87      4.59 o
   2   8  18       87.67      114.57      5.19 o
   3   8  18        0.00        0.02      2.18 o
   4   8  18        6.33        0.01      2.29 o
  -2   9  18        0.47       -0.18      3.72 o
  -1   9  18        0.08        2.55      4.50 o
   0   9  18        2.58        4.84      4.49 o
   1   9  18        3.35        2.37      3.93 o
   2   9  18        0.00        3.22      4.01 o
   3   9  18       40.96       46.99      6.41 o
   4   9  18       25.79        0.08      3.01 o
  -1  10  18       29.04       33.00      4.55 o
   0  10  18        0.90        0.35      2.13 o
   1  10  18        7.77        8.40      4.86 o
   2  10  18        5.13        6.52      4.68 o
   3  10  18       48.48       55.91      7.05 o
   0  11  18        1.59        1.90      4.47 o
   1  11  18       15.68       14.02      3.56 o
   2  11  18        0.82       -0.10      3.08 o
   3  11  18        2.14        0.53      3.64 o
   1  12  18        2.34        2.25      4.55 o
   2  12  18        0.10        3.07      2.96 o
  -1  -6  19        0.00       -0.84      2.20 o
   0  -6  19        1.79        4.30      2.56 o
   1  -6  19        0.23        0.12      3.53 o
  -2  -5  19        6.05        5.68      2.21 o
  -1  -5  19        1.26        3.03      3.07 o
   0  -5  19        0.58        1.34      2.02 o
   1  -5  19        2.56        6.78      5.24 o
   2  -5  19        6.11        7.97      3.48 o
  -2  -4  19        1.69        1.74      2.80 o
  -1  -4  19        2.43        3.28      2.17 o
   0  -4  19        0.94        0.84      2.47 o
   1  -4  19        4.00        4.37      4.55 o
   2  -4  19        2.81        1.80      2.53 o
   3  -4  19        3.01        0.86      2.70 o
  -3  -3  19       10.75       18.97      6.16 o
  -2  -3  19        3.17        4.34      4.53 o
  -1  -3  19        2.52        2.67      2.64 o
   0  -3  19        0.09       -0.76      2.24 o
   1  -3  19       11.79       12.18      4.99 o
   2  -3  19        7.82        6.52      2.92 o
   3  -3  19        0.09        1.03      1.81 o
  -3  -2  19        8.77       10.24      6.82 o
  -2  -2  19       16.14       15.35      2.72 o
  -1  -2  19       33.95       42.96      3.17 o
   0  -2  19        1.59        2.16      1.83 o
   1  -2  19        4.62        6.13      1.44 o
   2  -2  19       19.88       30.47      3.59 o
   3  -2  19        1.60        1.03      2.63 o
  -3  -1  19        8.18        5.98      6.57 o
  -2  -1  19        1.49        2.96      2.95 o
  -1  -1  19       67.94       69.92      3.34 o
   0  -1  19       45.09       45.93      4.82 o
   1  -1  19        0.03        0.42      1.67 o
   2  -1  19       37.43       44.00      6.21 o
   3  -1  19       44.13       58.57      5.79 o
   4  -1  19       10.12        6.29      5.30 o
  -3   0  19        0.14       -0.78      2.30 o
  -2   0  19       37.81       43.22      3.34 o
  -1   0  19       37.64       42.97      2.33 o
   0   0  19       26.93       26.33      2.36 o
   1   0  19        1.76        2.95      1.65 o
   2   0  19       12.73       10.90      1.89 o
   3   0  19        0.13       -0.01      1.41 o
   4   0  19        3.18        1.70      2.22 o
  -3   1  19        2.82       -0.16      1.37 o
  -2   1  19        0.00       -0.47      1.33 o
  -1   1  19       18.66       20.73      2.88 o
   0   1  19        1.33        2.86      1.10 o
   1   1  19       33.00       41.50      2.83 o
   2   1  19        0.16       -0.09      1.39 o
   3   1  19        0.02       -0.96      1.20 o
   4   1  19        3.42        2.67      3.57 o
  -3   2  19       12.53        2.63      4.67 o
  -2   2  19        2.54        0.38      1.58 o
  -1   2  19       39.62       40.76      3.03 o
   0   2  19       39.05       43.02      2.29 o
   1   2  19        0.26        0.85      1.50 o
   2   2  19       16.55       17.68      2.71 o
   3   2  19        1.40        2.05      1.38 o
   4   2  19        0.05        0.31      1.27 o
  -3   3  19        0.57        0.67      1.89 o
  -2   3  19        4.38        3.65      1.98 o
  -1   3  19       15.49       10.39      2.11 o
   0   3  19       27.33       33.60      2.24 o
   1   3  19        8.93        6.99      1.26 o
   2   3  19        4.07        6.15      1.24 o
   3   3  19        8.54        9.94      1.72 o
   4   3  19       26.10       22.95      1.89 o
  -3   4  19        0.27        2.22      2.77 o
  -2   4  19        0.15        0.17      1.34 o
  -1   4  19       39.82       38.60      2.57 o
   0   4  19        0.58        0.48      1.06 o
   1   4  19       13.50       10.11      1.65 o
   2   4  19        6.87        3.78      0.88 o
   3   4  19        5.94        4.42      1.43 o
   4   4  19       14.52        7.86      3.79 o
  -3   5  19       15.75       14.74      5.41 o
  -2   5  19       11.16       11.17      1.38 o
  -1   5  19       29.06       27.46      2.19 o
   0   5  19        0.54        0.09      0.82 o
   1   5  19        1.61        1.84      1.46 o
   2   5  19        0.44        1.24      1.00 o
   3   5  19        0.09       -0.22      0.91 o
   4   5  19       13.41        8.75      3.88 o
  -2   6  19        0.38        1.26      1.12 o
  -1   6  19        4.85        4.78      1.29 o
   0   6  19        9.40        4.91      1.18 o
   1   6  19        0.54        0.21      0.96 o
   2   6  19        5.42        2.66      1.27 o
   3   6  19        8.43        6.64      2.19 o
   4   6  19        0.99        0.58      0.99 o
  -2   7  19        6.96        5.81      1.71 o
  -1   7  19       66.69       56.84      7.15 o
   0   7  19        6.21        4.86      1.10 o
   1   7  19        0.05       -0.04      2.28 o
   2   7  19        0.58       -0.01      1.31 o
   3   7  19       12.40        0.00      1.71 o
   4   7  19        6.95       -0.01      1.98 o
  -2   8  19        1.73       -0.11      2.27 o
  -1   8  19       19.83       23.37      4.06 o
   0   8  19        7.49        5.90      4.54 o
   1   8  19       31.96       32.56      3.65 o
   2   8  19       12.55       12.76      2.98 o
   3   8  19        1.57       -0.01      2.20 o
   4   8  19        0.31        0.00      1.97 o
  -1   9  19        0.02        0.58      3.90 o
   0   9  19        2.47        3.18      4.34 o
   1   9  19        0.04        0.05      2.72 o
   2   9  19       46.21       50.68      6.70 o
   3   9  19        2.12        0.00      2.27 o
  -1  10  19        3.39       -0.01      1.85 o
   0  10  19        1.79        2.91      4.54 o
   1  10  19        0.04        0.10      2.95 o
   2  10  19       33.50       30.81      6.58 o
   3  10  19        0.04       -0.38      3.34 o
   0  11  19        0.01       -0.68      4.01 o
   1  11  19        3.96        3.42      2.91 o
   2  11  19        0.11       -1.19      4.15 o
  -1  -5  20        4.95        5.64      3.55 o
   0  -5  20        3.60        5.07      2.58 o
   1  -5  20        4.09        4.98      3.28 o
  -2  -4  20        2.83        8.82      5.21 o
  -1  -4  20        0.68       -0.84      2.53 o
   0  -4  20        0.94        1.62      1.76 o
   1  -4  20        0.85        2.19      2.72 o
   2  -4  20        3.37        4.41      4.96 o
  -2  -3  20        9.32       14.27      3.55 o
  -1  -3  20        7.95        8.86      2.12 o
   0  -3  20        4.27        2.74      1.49 o
   1  -3  20        0.18       -1.38      2.34 o
   2  -3  20        1.86        2.94      4.26 o
  -2  -2  20       27.15       26.63      3.01 o
  -1  -2  20        0.01        0.69      2.25 o
   0  -2  20        4.75        5.23      1.40 o
   1  -2  20        1.97        1.85      1.40 o
   2  -2  20       20.66       20.17      5.46 o
   3  -2  20        2.66        4.47      1.89 o
  -2  -1  20       38.49       46.64      5.54 o
  -1  -1  20       23.52       28.70      3.74 o
   0  -1  20        0.24        0.87      1.09 o
   1  -1  20        0.32        0.95      1.51 o
   2  -1  20       54.98       70.83      6.55 o
   3  -1  20       41.50       45.93      3.99 o
  -3   0  20        2.74        1.22      2.41 o
  -2   0  20        3.90        3.89      3.90 o
  -1   0  20        8.97        9.58      2.83 o
   0   0  20       51.31       60.34      2.60 o
   1   0  20        1.67        1.51      1.67 o
   2   0  20        0.27        0.22      1.20 o
   3   0  20        0.48       -0.79      1.63 o
  -3   1  20        5.75        3.51      2.98 o
  -2   1  20       16.55       10.31      6.51 o
  -1   1  20       11.15        9.70      1.91 o
   0   1  20        0.02        0.30      1.29 o
   1   1  20        3.15        3.89      1.92 o
   2   1  20        3.56        5.40      1.52 o
   3   1  20        1.26        1.70      1.19 o
   4   1  20        0.97        0.84      2.12 o
  -3   2  20       11.93        5.54      3.78 o
  -2   2  20       44.29       47.64      6.25 o
  -1   2  20       27.07       26.67      2.20 o
   0   2  20        0.16        1.12      1.44 o
   1   2  20        0.91        0.26      1.42 o
   2   2  20        1.42        1.28      1.59 o
   3   2  20       10.76       12.97      1.92 o
   4   2  20        0.83       -0.21      1.68 o
  -2   3  20       12.84        2.50      2.39 o
  -1   3  20       45.95       47.24      2.38 o
   0   3  20        8.31        8.51      1.84 o
   1   3  20        2.59        0.06      1.23 o
   2   3  20       13.19       15.68      1.55 o
   3   3  20       29.92       38.12      2.35 o
   4   3  20        1.73        2.44      1.82 o
  -2   4  20        0.00        0.09      1.36 o
  -1   4  20        0.32       -0.50      0.99 o
   0   4  20       16.46       14.58      5.16 o
   1   4  20        0.12        1.14      1.55 o
   2   4  20        3.46        3.94      1.20 o
   3   4  20        3.23        4.18      1.21 o
   4   4  20       10.41        7.13      3.51 o
  -2   5  20        3.05        2.58      1.38 o
  -1   5  20        2.30        2.01      1.14 o
   0   5  20        2.74        2.55      1.04 o
   1   5  20        3.00        1.32      1.52 o
   2   5  20       22.23       21.73      2.09 o
   3   5  20        3.05        0.62      1.09 o
   4   5  20        1.05        2.93      1.28 o
  -2   6  20        0.50        0.49      1.38 o
  -1   6  20        4.64        4.28      1.35 o
   0   6  20        6.73        1.32      1.22 o
   1   6  20        4.06        2.68      1.93 o
   2   6  20        0.41       -0.21      0.78 o
   3   6  20        0.55       -0.22      0.87 o
   4   6  20        3.21        0.00      1.81 o
  -1   7  20        4.06        4.18      4.76 o
   0   7  20        1.40       -1.58      2.29 o
   1   7  20       20.55       21.36      3.27 o
   2   7  20       25.33       33.16      3.53 o
   3   7  20        2.21        0.00      1.88 o
  -1   8  20       14.21       11.01      3.60 o
   0   8  20        0.06        2.21      4.07 o
   1   8  20        1.36        1.03      2.14 o
   2   8  20        1.53       -0.03      1.52 o
   3   8  20        1.87       -0.03      2.42 o
  -1   9  20        4.95        3.20      4.95 o
   0   9  20        0.01       -1.05      2.46 o
   1   9  20        0.23        2.39      4.11 o
   2   9  20        5.92        6.05      4.72 o
   3   9  20        0.41       -0.01      2.30 o
   0  10  20        5.39        6.93      5.42 o
   1  10  20        6.84        8.44      5.19 o
   2  10  20        6.63        5.97      5.04 o
   0  -4  21        5.53        4.14      2.09 o
   1  -4  21        0.09        0.30      3.57 o
  -1  -3  21        5.48        2.93      2.99 o
   0  -3  21        3.07        3.36      2.63 o
   1  -3  21        5.61        4.32      4.65 o
   2  -3  21        4.75        4.59      3.00 o
  -2  -2  21        0.17        0.54      2.42 o
  -1  -2  21        0.12        0.75      1.76 o
   0  -2  21        1.02        0.16      1.07 o
   1  -2  21        2.37        3.55      4.20 o
   2  -2  21        0.17       -0.26      1.96 o
  -2  -1  21        0.08       -0.62      1.82 o
  -1  -1  21       11.20       11.78      2.09 o
   0  -1  21        0.33        1.31      1.44 o
   1  -1  21        0.01        0.70      1.28 o
   2  -1  21       20.67       24.39      3.52 o
   3  -1  21        2.93        5.37      2.26 o
  -2   0  21        8.44        6.86      2.16 o
  -1   0  21       13.26       11.52      3.09 o
   0   0  21        0.07       -1.75      1.75 o
   1   0  21        0.13        0.58      1.57 o
   2   0  21        9.35        6.39      3.10 o
   3   0  21        3.32        0.65      2.13 o
  -2   1  21        3.75        3.98      1.95 o
  -1   1  21       33.13       40.88      2.89 o
   0   1  21       32.97       28.42      2.64 o
   1   1  21        5.10        3.81      2.08 o
   2   1  21        3.49        3.89      1.89 o
   3   1  21        0.69        1.24      2.11 o
  -2   2  21        3.87        5.04      2.44 o
  -1   2  21        3.65        2.88      2.12 o
   0   2  21        0.26       -0.03      1.04 o
   1   2  21        1.33        0.52      1.61 o
   2   2  21        1.77        1.35      1.69 o
   3   2  21        1.02        2.46      1.52 o
  -2   3  21        0.06        0.15      1.71 o
  -1   3  21        7.48        4.17      2.10 o
   0   3  21        7.13        5.57      2.90 o
   1   3  21        3.97        4.05      2.05 o
   2   3  21        6.70        7.13      1.73 o
   3   3  21        0.10       -0.66      1.30 o
  -2   4  21        0.81        1.00      1.78 o
  -1   4  21       15.99       14.70      2.38 o
   0   4  21        3.55        2.02      1.18 o
   1   4  21        2.56        1.79      1.79 o
   2   4  21       22.40       25.42      1.80 o
   3   4  21        2.04        2.04      1.42 o
  -2   5  21        0.94        0.89      1.29 o
  -1   5  21       35.13       39.60      2.30 o
   0   5  21       24.59       -0.24      1.00 o
   1   5  21        2.60        1.83      1.71 o
   2   5  21        8.51        7.60      2.97 o
   3   5  21        5.08        4.12      1.65 o
  -1   6  21        1.32        0.56      1.61 o
   0   6  21        7.16        2.52      2.12 o
   1   6  21        0.78        0.01      2.05 o
   2   6  21       11.38        0.01      1.31 o
   3   6  21        1.69        0.01      2.04 o
  -1   7  21       12.17       17.27      3.87 o
   0   7  21        5.41        5.29      4.55 o
   1   7  21        6.18        0.00      1.35 o
   2   7  21        0.98       -0.01      1.40 o
   3   7  21        1.80        0.01      2.18 o
   0   8  21        4.70        3.96      4.60 o
   1   8  21       32.21       30.11      6.07 o
   2   8  21       53.09       65.26      4.69 o
   0   9  21        0.06       -1.14      2.53 o
   1   9  21        3.45       -0.66      3.59 o
   2   9  21        1.67        2.68      4.29 o
   0  -2  22       19.90       25.96      3.90 o
   1  -2  22        0.57       -1.28      2.45 o
  -1  -1  22       21.21       20.68      3.00 o
   0  -1  22       12.06       14.73      2.12 o
   1  -1  22        1.47        2.24      3.86 o
   2  -1  22        0.50        2.45      4.01 o
  -1   0  22        1.49        1.61      1.77 o
   0   0  22       45.18       50.41      2.66 o
   1   0  22        4.62        3.96      2.70 o
   2   0  22        7.29        6.22      4.22 o
  -1   1  22        5.03        5.31      2.13 o
   0   1  22        0.50        1.05      1.04 o
   1   1  22        2.68        1.98      1.59 o
   2   1  22        0.72        1.71      1.48 o
  -1   2  22        0.13        0.94      1.21 o
   0   2  22        4.76        3.92      1.56 o
   1   2  22       13.36       12.45      2.64 o
   2   2  22       10.13       10.63      1.67 o
   3   2  22        0.35        3.97      4.67 o
  -1   3  22        1.25        4.20      2.17 o
   0   3  22        4.72        3.16      1.63 o
   1   3  22        2.40        2.66      2.58 o
   2   3  22        0.27        1.57      1.45 o
   3   3  22        0.85        0.93      1.40 o
  -1   4  22        3.96        4.55      2.40 o
   0   4  22        7.45        4.29      1.74 o
   1   4  22        6.06        4.81      4.30 o
   2   4  22        0.00        0.58      1.22 o
   3   4  22        0.79        0.85      1.32 o
  -1   5  22       13.02        7.34      2.68 o
   0   5  22        0.88       -0.23      0.86 o
   1   5  22        2.44        1.56      1.79 o
   2   5  22        4.96        3.09      1.46 o
   3   5  22        1.94        4.65      2.92 o
  -1   6  22        5.28        5.26      5.12 o
   0   6  22       46.94       54.49      4.51 o
   1   6  22        1.98        0.01      1.34 o
   2   6  22        0.69       -0.01      1.35 o
   0   7  22        3.01        0.32      3.30 o
   1   7  22       21.41        0.02      1.64 o
   2   7  22       49.68       57.38      4.37 o
   1   8  22        3.57       -0.04      2.77 o
   0   0  23        8.01        9.38      1.77 o
   1   0  23        0.40        0.78      1.49 o
   0   1  23       12.59       17.05      3.00 o
   1   1  23       19.59       21.74      2.27 o
   0   2  23        0.93       -0.05      0.93 o
   1   2  23        5.44       11.18      2.11 o
   2   2  23       12.31       15.44      2.32 o
   0   3  23        6.03        1.37      2.02 o
   1   3  23        0.11        1.09      1.95 o
   2   3  23        7.28       11.99      3.61 o
   0   4  23        8.24        2.87      2.45 o
   1   4  23        0.13        0.01      1.30 o
   2   4  23        0.03        1.48      1.42 o
   0   5  23        0.22        0.02      1.57 o
   1   5  23        3.76        0.01      1.37 o
 
